# Supplementary material for: DICER1 hotspot mutation induces 3p microRNA gain of function via Argonaute strand switch
Source: Nat Struct Mol Biol. 2025 Nov 4;32(12):2542–52. doi: 10.1038/s41594-025-01671-w (PMC12700799; doi:10.1038/s41594-025-01671-w)
Supplement: Supplementary file 3 — Oligonucleotide sequences. [file 41594_2025_1671_MOESM3_ESM.xlsx]

## Sheet: Sheet1
RT-qPCR primers
Primers	Sequence
GATA-4-F	CAGCAGCAGCAGTGAAGAGATG
GATA-4-R	ACCAGGCTGTTCCAAGAGTCC
Mixl1-F	CGTCTTCCGACAGACCATGTA
Mixl1-R	TTCTGGAACCACACCTGGAT
Tbx6-F	CTCCTTCCGATTTCCTGAGAC
Tbx6-R	GATCTTCAGCTGTGTGATCCTA
Fgf-8-F	CTGAGCTGCCTGCTGTTG
Fgf-8-R	TCGGAGCAGGGAAGTGG
Northern blot probes
Probe	Sequence
miR-7a-5p	GAACAACAAAATCACTAGTCTTCCA
miR-15b-5p	GCACAAACCATTATGTGCTGCTA
miR-16-5p	GCGCCAATATTTACGTGCTGCTA
miR-17-5p	GCTACCTGCACTGTAAGCACTTTG
miR-20b-5p	GCTACCTGCACTATGAGCACTTTG
miR-26a-5p	GAGCCTATCCTGGATTACTTGAA
miR-7a-1-3p	GTATGGCAGACTGTGATTTGTTG
miR-15b-3p	GTAGAGCAGCAAATAATGATTCG
miR-17-3p	GCTACAAGTGCCTTCACTGCAGT
miR-20b-3p	GCTGGAAGTGCCCATACTACAGT
miR-92a-3p	GACAGGCCGGGACAAGTGCAATA
miR-26a-2-3p	GAAACAAGTAATCAAGAACAGG
miR-19b-3p	GTCAGTTTTGCATGGATTTGCACA
miR-99b-3p	GCGGACCCACAGACACGAGCTTG
miR-19b-5p	GCTGGATGCAAACCTGCAAAACT
miR-221-5p	GAAATCTACATTGTATGCCAGGT
U6	GCCATGCTAATCTTGTCTGTAT
Unwinding assay oligo (purchased from IDT DNA)
RNA oligos	Sequence
miR-7a-5p+loop	/5Phos/rUrG rGrArA rGrArC rUrArG rUrGrA rUrUrU rUrGrU rUrGrU rUrUrU rUrArG rArUrA rArCrU rArArA rArCrG rA
miR-7a-5p	/5Phos/rUrG rGrArA rGrArC rUrArG rUrGrA rUrUrU rUrGrU rUrGrU rU
miR-7a-1-3p	/5Phos/rCrA rArCrA rArArU rCrArC rArGrU rCrUrG rCrCrA rUrA
miR-92a-5p+loop	/5Phos/rArG rGrUrU rGrGrG rArUrU rUrGrU rCrGrC rArArU rGrCrU rGrUrG rUrUrU rCrUrC rUrGrU rArUrG rG
miR-92a-5p	/5Phos/rArG rGrUrU rGrGrG rArUrU rUrGrU rCrGrC rArArU rGrCrU
miR-92a-3p	/5Phos/rUrA rUrUrG rCrArC rUrUrG rUrCrC rCrGrG rCrCrU rGrU
