# Supplementary material for: DICER1 hotspot mutation induces 3p microRNA gain of function via Argonaute strand switch
Source: Nat Struct Mol Biol. 2025 Nov 4;32(12):2542–52. doi: 10.1038/s41594-025-01671-w (PMC12700799; doi:10.1038/s41594-025-01671-w)
Supplement: Supplementary file 5 — Numerical and statistical source data for Fig. 1. [file 41594_2025_1671_MOESM5_ESM.xlsx]

## Sheet: Fig. 1c
	WT (+/+)						HetKO (+/-)						HM (HM/-)
Dicer mRNA relative expression	88	98	82	112	108	112	81	74	78	78	80	81	71	76	85	58	54	63

## Sheet: Fig. 1d
Protein	Dicer		a-tubulin		Dicer/a-tubulin
Lanes	Band intensity	Averaged to WT	Band intensity	Averaged to WT
1	18487.5	0.978551	17808.6	1.06986	0.914649
2	19297.9	1.02145	15482.7	0.930135	1.09817
3	15791.8	1.03595	21482.3	1.14631	0.903729
4	14695.7	0.964048	15998.5	0.853691	1.12927
5	10439.2	1.031	14214.1	0.913758	1.12831
6	9811.52	0.969002	16897.3	1.08624	0.892068

## Sheet: Fig. 1e
	WT (+/+)								HetKO (+/-)								HM (HM/-)
Cell doubling time (hours)	13.9553	13.6385	13.3246	13.005	12.4305	12.5179	13.7236	12.9498	12.3907	12.5052	11.6249	10.9813	13.1248	11.3887	12.8629	14.1461	11.7868	13.8916	14.4537	14.4285	10.7425	10.283	11.8502	12.7724

## Sheet: Fig. 1f
	WT (+/+)						HetKO (+/-)						HM (HM/-)
GATA-4	2.88931	4.3484	3.18678	5.39813	3.81633	3.67335	4.52495	5.44352	5.65486	5.8984	6.71926	5.06787	3.306	2.82584	2.77964	2.48965	2.95978	1.36754
Mixl1	2.87369	4.14613	0.9	1.32273	2.39943	2.04309	2.43498	4.96203	4.27242	5.05907	6.07761	6.05651	-1.84544	-2.4739	-1.07848	-2.5219	-1.51364	-1.68946
Tbx6	0.647898	0.568508	1.25278	0.858456	1.71235	1.45196	-0.196391	-0.713891	0.721954	0.959239	1.39066	1.02408	-2.08651	-2.45236	-1.73383	-4.37376	-1.79901	-0.906521
Fgf-8	2.08062	3.92477	2.92008	4.07533	1.63331	5.37371	3.02802	5.29573	3.94293	4.19818	3.21097	3.93128	4.34149	4.12398	2.72063	3.21844	3.86225	3.00239
