# Supplementary material for: DICER1 hotspot mutation induces 3p microRNA gain of function via Argonaute strand switch
Source: Nat Struct Mol Biol. 2025 Nov 4;32(12):2542–52. doi: 10.1038/s41594-025-01671-w (PMC12700799; doi:10.1038/s41594-025-01671-w)
Supplement: Supplementary file 7 — Numerical and statistical source data for Fig. 2. [file 41594_2025_1671_MOESM7_ESM.xlsx]

## Sheet: Fig. 2a
	5p-miRNAs						3p-miRNAs
WT (+/+)	493688	569373	476468	612103	579403	533956	457069	515045	463273	542493	533871	510164
HetKO (+/-)	510941	526773	482569	502492	532468	480743	471840	486041	450677	464765	495719	443359
HM (HM/-)	3980	4866	4957	5046	9407	4579	428350	509654	474968	494891	535401	429388

## Sheet: Fig. 2b
	WT (+/+)	HetKO (+/-)	HM (HM/-)
5p-miRNAs	544165	505998	5472
3p-miRNAs	503652	468734	478775
Others	1155	1016	16212

## Sheet: Fig. 2c
miRNA	WT (+/+) norm. reads	HetKO (+/-) norm. reads	HM (HM/-) norm. reads	Log2FC (HM/WT)	neg_log10_p_value	type
mmu-let-7a-5p	613.556	416.451	48.061	-3.67426	4.47902	guide
mmu-let-7c-5p	789.789	871.794	1.28534	-9.26317	4.46745	guide
mmu-let-7e-5p	796.447	598.552	5.11867	-7.28166	4.01411	guide
mmu-let-7f-5p	1076.12	676.509	25.2491	-5.41347	4.46745	guide
mmu-let-7g-5p	222.274	133.336	4.89287	-5.50552	5.55747	guide
mmu-let-7i-5p	353.94	242.536	24.3098	-3.8639	4.60352	guide
mmu-miR-106a-5p	6509.55	5850.4	111.811	-5.86343	4.37471	guide
mmu-miR-106b-5p	261.386	226.271	3.24642	-6.33119	5.32551	passenger
mmu-miR-10a-5p	336.333	380.141	1.44935	-7.85834	3.90031	guide
mmu-miR-10b-5p	909.803	210.309	8.01444	-6.82681	2.25768	guide
mmu-miR-1198-5p	115.216	117.461	0.215072	-9.06531	3.79269	guide
mmu-miR-125a-5p	7302.93	9615.53	21.1814	-8.42954	3.64808	guide
mmu-miR-125b-5p	2982.57	1781.71	49.9647	-5.8995	2.93041	guide
mmu-miR-126a-5p	3996.66	3631.14	8.02522	-8.96004	4.37471	passenger
mmu-miR-129-5p	1117.14	939.506	1.91316	-9.18963	3.98265	guide
mmu-miR-130b-5p	315.443	349.659	2.00776	-7.29564	5.19996	passenger
mmu-miR-135a-5p	502.916	506.498	17.7307	-4.826	3.47337	guide
mmu-miR-135b-5p	2294.76	2174.77	26.2702	-6.44877	4.63422	guide
mmu-miR-138-5p	175.658	148.221	0.505531	-8.44075	4.04062	guide
mmu-miR-140-5p	592.757	581.262	0.950083	-9.28517	4.99444	passenger
mmu-miR-146a-5p	864.315	1106.22	7.28645	-6.8902	4.01047	guide
mmu-miR-146b-5p	496.537	513.795	7.47716	-6.05327	4.86061	guide
mmu-miR-149-5p	477.608	584.208	0.940943	-8.9875	5.22835	guide
mmu-miR-151-5p	340.234	321.338	1.12809	-8.23651	4.22136	guide
mmu-miR-155-5p	592.328	978.166	1.50028	-8.62502	3.79269	guide
mmu-miR-15a-5p	1622.29	1602.72	30.2508	-5.74492	4.84597	guide
mmu-miR-16-5p	64406.2	61512.9	708.851	-6.50557	4.47622	guide
mmu-miR-17-5p	1710.15	1673.23	13.0183	-7.03744	4.13633	guide
mmu-miR-181a-5p	258.78	184.587	3.73892	-6.11296	4.62924	guide
mmu-miR-181b-5p	208.34	137.503	0.399956	-9.02488	4.56914	guide
mmu-miR-182-5p	17140.7	15110.1	104.461	-7.35832	4.03966	guide
mmu-miR-183-5p	6606.16	5086.93	32.7595	-7.65576	4.18287	guide
mmu-miR-1839-5p	117.762	147.778	0.204909	-9.16668	4.69652	guide
mmu-miR-185-5p	963.86	775.236	1.4801	-9.34699	4.80202	guide
mmu-miR-186-5p	8460.42	8323.27	15.2135	-9.11923	5.31758	guide
mmu-miR-18a-5p	1997.04	1904.21	19.2061	-6.70015	5.5329	guide
mmu-miR-18b-5p	23105.5	19464.3	131.467	-7.45739	5.31758	guide
mmu-miR-190a-5p	3103.45	2413.91	24.9098	-6.96102	4.09169	guide
mmu-miR-190b-5p	108.097	73.5155	0.618589	-7.44913	3.39425	guide
mmu-miR-191-5p	7498	7289.22	20.4836	-8.5159	3.45559	guide
mmu-miR-192-5p	640.418	533.054	2.75447	-7.86109	2.87615	guide
mmu-miR-194-5p	298.769	248.909	1.87114	-7.31897	2.97968	guide
mmu-miR-195a-5p	428.979	412.72	2.43559	-7.46049	4.62307	guide
mmu-miR-196a-5p	1540.82	3191.13	5.01047	-8.26453	3.58113	guide
mmu-miR-205-5p	525.46	159.447	6.68728	-6.29602	2.03126	guide
mmu-miR-20a-5p	5966.61	6205.6	249.23	-4.58136	4.62003	guide
mmu-miR-20b-5p	46543.2	44005.3	1051.87	-5.46755	4.62924	guide
mmu-miR-218-5p	6423.85	7866.22	18.4296	-8.44527	4.98615	guide
mmu-miR-219a-5p	1577.99	1661.87	2.07215	-9.57275	4.4008	guide
mmu-miR-21a-5p	13786.7	7602.4	68.854	-7.64552	2.80398	guide
mmu-miR-224-5p	764.807	921.507	2.76288	-8.11278	5.31758	guide
mmu-miR-26a-5p	6192.37	6715.71	25.9049	-7.90112	5.31758	guide
mmu-miR-26b-5p	15701.3	16801	55.5518	-8.14283	4.80202	guide
mmu-miR-290a-5p	1301.25	827.746	5.36402	-7.92236	4.6953	guide
mmu-miR-291a-5p	8920.14	7211.97	30.023	-8.21486	4.05665	guide
mmu-miR-291b-5p	394.721	218.719	7.34837	-5.74727	4.66045	guide
mmu-miR-292a-5p	8290.29	7340.05	28.0071	-8.20949	4.37471	guide
mmu-miR-293-5p	34649.6	28917.4	865.986	-5.32235	5.31105	guide
mmu-miR-294-5p	285.259	246.136	5.13977	-5.79442	4.62924	passenger
mmu-miR-295-5p	605.634	521.839	10.0039	-5.91981	4.62924	passenger
mmu-miR-296-5p	329.94	359.327	0.752287	-8.7767	4.4008	passenger
mmu-miR-297a-5p	141.488	71.7463	0.169613	-9.70421	4.29543	guide
mmu-miR-298-5p	4464.71	3509.16	7.35574	-9.24548	3.79269	guide
mmu-miR-301a-5p	650.625	479.717	92.1682	-2.81949	5.45399	passenger
mmu-miR-301b-5p	138.422	109.545	1.2628	-6.77631	4.69827	passenger
mmu-miR-302b-5p	154.446	163.022	18.1038	-3.09274	4.28519	passenger
mmu-miR-302c-5p	2347.19	2294.74	78.8054	-4.8965	5.22835	guide
mmu-miR-302d-5p	112.443	120.754	1.28927	-6.44649	4.6953	passenger
mmu-miR-30a-5p	5000.05	5811.53	13.793	-8.50186	4.68226	guide
mmu-miR-30b-5p	980.075	898.826	11.4443	-6.42019	4.69652	guide
mmu-miR-30c-5p	2829.84	3422.04	12.287	-7.84745	3.76273	guide
mmu-miR-30d-5p	1305.75	1174.01	5.77465	-7.82092	3.78603	guide
mmu-miR-30e-5p	20694.4	19340.3	53.5274	-8.59475	5.37989	guide
mmu-miR-31-5p	758.54	598.843	7.77289	-6.60863	4.366	guide
mmu-miR-32-5p	1763.75	1919.33	5.75406	-8.25985	3.72029	guide
mmu-miR-322-5p	7674.65	5998.99	15.8107	-8.92305	4.84597	guide
mmu-miR-324-5p	399.744	310.429	0.741756	-9.07392	3.98544	guide
mmu-miR-33-5p	818.676	804.92	1.76318	-8.85897	4.11412	guide
mmu-miR-330-5p	173.633	129.299	1.57082	-6.78837	4.6953	guide
mmu-miR-335-5p	17602.4	14905.4	73.1623	-7.91046	4.26241	guide
mmu-miR-339-5p	1117.98	1072.54	5.34209	-7.70928	3.8605	guide
mmu-miR-340-5p	3570.97	4619.41	8.06386	-8.79063	4.60646	guide
mmu-miR-34a-5p	1465.69	435.423	2.55488	-9.16411	1.45403	guide
mmu-miR-34b-5p	849.696	983.94	1.52258	-9.12428	4.06883	guide
mmu-miR-34c-5p	1864.59	2177.39	9.27221	-7.65173	5.5329	guide
mmu-miR-351-5p	129.49	167.453	0.695114	-7.54137	3.16476	guide
mmu-miR-361-5p	1513.93	1584.47	5.08476	-8.2179	4.81832	guide
mmu-miR-363-5p	2509.51	1804.14	6.3989	-8.61537	3.97561	passenger
mmu-miR-374b-5p	2711.22	2257.88	50.2601	-5.75338	4.6953	guide
mmu-miR-421-5p	147.989	92.8998	1.69923	-6.44447	3.99656	passenger
mmu-miR-425-5p	393.912	394.578	4.28112	-6.52374	4.07811	guide
mmu-miR-449a-5p	186.487	135.398	0.406681	-8.84097	3.38682	guide
mmu-miR-450b-5p	3181	4128.09	48.2729	-6.04212	3.42195	guide
mmu-miR-455-5p	206.077	200.409	5.5787	-5.20711	3.89795	guide
mmu-miR-466h-5p	266.634	156.059	0.666851	-8.64328	4.84597	guide
mmu-miR-467c-5p	392.918	214.409	1.37044	-8.16345	4.07476	guide
mmu-miR-467e-5p	993.436	537.423	3.80497	-8.0284	4.22568	guide
mmu-miR-497a-5p	2943.65	2748.6	9.32992	-8.30153	5.25993	guide
mmu-miR-499-5p	180.904	191.17	3.76215	-5.58753	5.02527	guide
mmu-miR-503-5p	2520.36	2025.05	8.69455	-8.1793	4.03966	guide
mmu-miR-532-5p	1168.91	816.971	2.93143	-8.63934	3.65455	guide
mmu-miR-542-5p	449.894	573.267	1.17579	-8.57981	3.19026	passenger
mmu-miR-669b-5p	173.695	87.8564	0.108993	-10.6381	4.05665	guide
mmu-miR-669c-5p	1049.37	521.878	6.09532	-7.4276	4.13633	guide
mmu-miR-671-5p	262.676	287.34	0.769648	-8.41487	4.55121	guide
mmu-miR-672-5p	2179.69	1587.85	8.2799	-8.0403	3.92541	guide
mmu-miR-677-5p	109.615	66.6016	72.5529	-0.595337	1.47505	guide
mmu-miR-708-5p	1344.28	2014.51	3.11402	-8.75384	3.39425	guide
mmu-miR-744-5p	103.191	100.614	0.01	-13.333	3.72538	guide
mmu-miR-7a-5p	58419.7	57472.8	313.06	-7.54387	4.46745	guide
mmu-miR-7b-5p	340.886	127.763	1.31171	-8.0217	3.86539	guide
mmu-miR-872-5p	891.081	941.505	1.66253	-9.06603	4.71263	guide
mmu-miR-9-5p	3371.45	3331.64	22.6388	-7.21843	5.55747	guide
mmu-miR-92a-1-5p	161.294	175.952	1.78576	-6.49701	3.26813	passenger
mmu-miR-93-5p	25924.7	22599.5	154.021	-7.39505	4.37471	guide
mmu-miR-96-5p	3966.43	3701.15	13.8638	-8.16037	4.39254	guide
mmu-miR-99b-5p	5063.52	5842.25	10.8524	-8.86598	3.4259	guide
