# Supplementary material for: DICER1 hotspot mutation induces 3p microRNA gain of function via Argonaute strand switch
Source: Nat Struct Mol Biol. 2025 Nov 4;32(12):2542–52. doi: 10.1038/s41594-025-01671-w (PMC12700799; doi:10.1038/s41594-025-01671-w)
Supplement: Supplementary file 9 — Numerical and statistical source data for Fig. 3. [file 41594_2025_1671_MOESM9_ESM.xlsx]

## Sheet: Fig. 3a
	WT (+/+)						HetKO (+/-)						HM (HM/-)
3p-miRNA	390329	435258	392443	460456	451547	431929	400321	414650	386098	395845	422152	381968	372570	437213	401655	431506	461763	356260

## Sheet: Fig. 3b
miRNA	WT (+/+) norm. reads	HetKO (+/-) norm. reads	HM (HM/-) norm. reads	Log2FC (HM/WT)	neg_log10_p_value	type
mmu-let-7a-1-7c-2-3p	21.9033	17.5514	66.1022	1.59355	2.6773	passenger
mmu-miR-101a-3p	24045.8	25135	24940.9	0.0527275	0.123708	guide
mmu-miR-101b-3p	32136.4	26571.1	24243	-0.406637	2.50784	guide
mmu-miR-103-3p	13964.1	11265.5	12460.9	-0.164315	0.85582	guide
mmu-miR-106a-3p	41.3065	40.7699	246.189	2.57533	3.42617	passenger
mmu-miR-106b-3p	699.623	625.356	1784.72	1.35105	4.65038	guide
mmu-miR-107-3p	324.317	233.892	245.354	-0.402538	2.54709	guide
mmu-miR-10a-3p	17.3777	18.7396	97.0552	2.48157	1.45168	passenger
mmu-miR-10b-3p	44.2926	10.9431	1389.97	4.97184	3.89795	passenger
mmu-miR-125a-3p	49.098	65.8003	339.369	2.78912	4.04134	passenger
mmu-miR-126a-3p	7214.29	6503.48	5834.38	-0.306278	1.26508	guide
mmu-miR-128-3p	5427.1	5402.4	5503.47	0.0201588	0.0566597	guide
mmu-miR-129-2-3p	66.667	53.0281	96.97	0.540565	1.12129	passenger
mmu-miR-130a-3p	20495	21447.7	13550.4	-0.596939	3.09093	guide
mmu-miR-130b-3p	5879.11	5693.29	3646.89	-0.688932	3.21692	guide
mmu-miR-132-3p	100.51	78.5013	110.741	0.139847	0.221937	guide
mmu-miR-135b-3p	42.318	37.9518	725.17	4.09897	4.03966	passenger
mmu-miR-138-2-3p	10.0628	7.57172	27.8295	1.46758	3.80722	passenger
mmu-miR-140-3p	2588.57	2630.47	990.675	-1.38567	2.89947	guide
mmu-miR-141-3p	603.206	117.71	205.309	-1.55486	0.907802	guide
mmu-miR-143-3p	202.722	22.7187	45.8703	-2.14387	1.18616	guide
mmu-miR-148a-3p	11743.3	12316.2	8930.96	-0.394951	2.25768	guide
mmu-miR-148b-3p	6246.28	5345.5	5896.49	-0.0831401	0.379698	guide
mmu-miR-151-3p	18.1398	19.9234	11.9012	-0.608046	1.28497	passenger
mmu-miR-152-3p	9502.85	8687.86	3635.11	-1.38636	4.33028	guide
mmu-miR-15a-3p	48.9364	58.3364	642.331	3.71434	3.6452	passenger
mmu-miR-15b-3p	2254.11	2304.18	9062.73	2.00739	3.32839	passenger
mmu-miR-16-1-3p	400.849	448.076	1604.6	2.00108	2.77808	passenger
mmu-miR-16-2-3p	69.4651	77.6271	353.94	2.34914	3.65378	passenger
mmu-miR-17-3p	671.895	619.282	3311.53	2.30119	5.52346	passenger
mmu-miR-181a-1-3p	98.4292	86.9906	688.261	2.8058	4.03966	passenger
mmu-miR-181a-2-3p	12.4124	0.807085	90.8185	2.8712	1.98386	passenger
mmu-miR-181b-1-3p	46.7502	50.7219	214.56	2.19834	3.50487	passenger
mmu-miR-182-3p	60.184	63.9704	1570.35	4.70556	3.78239	passenger
mmu-miR-183-3p	87.9356	74.3639	301.86	1.77936	3.41956	passenger
mmu-miR-186-3p	202.915	208.067	137.59	-0.560505	0.969316	passenger
mmu-miR-187-3p	365.859	352.028	547.128	0.580591	1.04876	guide
mmu-miR-18a-3p	34.2405	33.777	299.049	3.12661	3.8605	passenger
mmu-miR-18b-3p	92.0253	76.799	186.408	1.01836	2.22671	passenger
mmu-miR-190a-3p	18.0109	12.3905	49.6758	1.46367	3.48249	passenger
mmu-miR-191-3p	41.1198	37.6124	100.974	1.29608	2.44078	passenger
mmu-miR-195a-3p	41.7769	40.2402	1151.76	4.78499	3.6452	passenger
mmu-miR-196a-1-3p	21.5709	43.8462	96.808	2.16604	2.73043	passenger
mmu-miR-19a-3p	12800.5	12488.4	7602.11	-0.751732	4.67718	guide
mmu-miR-19b-3p	76632.8	68532	73760.7	-0.0551086	0.26657	guide
mmu-miR-1a-3p	436.623	273.543	461.486	0.0798987	0.0832871	guide
mmu-miR-200a-3p	3004.3	663.304	1292.22	-1.21717	0.994302	guide
mmu-miR-200b-3p	469.767	116.817	266.367	-0.818529	0.692446	guide
mmu-miR-205-3p	10.3304	3.62536	14.4373	0.482899	0.503994	passenger
mmu-miR-20a-3p	29.9421	28.3814	526.286	4.1356	4.55121	passenger
mmu-miR-20b-3p	215.9	220.163	2296.08	3.41074	3.84341	passenger
mmu-miR-210-3p	11047.5	11638	5516.7	-1.00184	2.09683	guide
mmu-miR-218-2-3p	11.1467	10.4526	97.8029	3.13325	4.26323	passenger
mmu-miR-219a-1-3p	10.1875	11.897	329.558	5.01566	3.52284	passenger
mmu-miR-21a-3p	188.172	115.884	986.864	2.3908	2.04159	passenger
mmu-miR-22-3p	483.174	411.6	464.088	-0.0581442	0.0867967	guide
mmu-miR-221-3p	1581.62	1736.04	1192.33	-0.407614	1.43087	guide
mmu-miR-222-3p	225.717	234.041	27.7099	-3.02604	3.8605	guide
mmu-miR-23a-3p	967.593	877.002	145.282	-2.73554	4.62003	guide
mmu-miR-23b-3p	2215.21	2275.84	973.564	-1.1861	4.79713	guide
mmu-miR-24-3p	3305.67	3468.17	2294.73	-0.526616	2.9302	guide
mmu-miR-25-3p	40735.4	39613.6	34028.4	-0.259547	1.83595	guide
mmu-miR-26a-1-3p	13.181	11.9449	82.6786	2.64905	2.1324	passenger
mmu-miR-26a-2-3p	138.248	142.43	9277.91	6.06847	3.58089	passenger
mmu-miR-26b-3p	19.7103	29.6513	33.8416	0.779853	1.88013	passenger
mmu-miR-27a-3p	1082.72	1015.31	541.18	-1.00048	4.55306	guide
mmu-miR-27b-3p	19275.3	19041.1	10478	-0.879394	4.23189	guide
mmu-miR-28a-3p	407.31	369.874	803.562	0.980282	1.16882	guide
mmu-miR-291a-3p	609.024	493.372	404.635	-0.58988	3.407	passenger
mmu-miR-291b-3p	143.544	69.5409	464.592	1.69447	3.65826	passenger
mmu-miR-292a-3p	478.62	363.925	526.313	0.137041	0.413452	passenger
mmu-miR-293-3p	574.549	445.651	553.165	-0.0547197	0.14135	passenger
mmu-miR-294-3p	3498.51	2794.22	3405.12	-0.0390342	0.180144	guide
mmu-miR-295-3p	28415.5	24405.7	22124.4	-0.361039	1.99888	guide
mmu-miR-296-3p	2317.43	2221.05	1467.09	-0.659569	2.00348	guide
mmu-miR-298-3p	88.7423	84.3073	43.6235	-1.02452	4.00319	passenger
mmu-miR-29a-3p	9538.79	9173.04	13928.8	0.546188	3.40061	guide
mmu-miR-29b-3p	4184.28	3963.15	3894.59	-0.103508	0.268568	guide
mmu-miR-29c-3p	5438.92	5901.64	1683.37	-1.69196	3.99986	guide
mmu-miR-301a-3p	14834.8	9789.81	12123.7	-0.291158	1.79535	guide
mmu-miR-301b-3p	2103.15	1266.39	479.412	-2.13321	5.02527	guide
mmu-miR-302b-3p	30513	30100.8	28743.1	-0.0862061	0.431896	guide
mmu-miR-302c-3p	1103.84	1015.26	784.075	-0.493462	2.45703	passenger
mmu-miR-302d-3p	14666.1	15085.4	10590.2	-0.469757	2.59863	guide
mmu-miR-30a-3p	881.041	1050.24	3334.06	1.92	4.6953	passenger
mmu-miR-30b-3p	37.1062	45.8879	1061.78	4.83867	2.88893	passenger
mmu-miR-30c-1-3p	73.8976	73.8963	1606.56	4.44231	3.35114	passenger
mmu-miR-30c-2-3p	51.4948	62.8661	929.247	4.17356	2.94689	passenger
mmu-miR-30d-3p	97.3435	96.22	2480.55	4.67143	3.85154	passenger
mmu-miR-30e-3p	1745.79	1617.2	4156.51	1.25149	2.54031	passenger
mmu-miR-31-3p	46.1201	39.196	69.691	0.595576	1.6265	passenger
mmu-miR-32-3p	81.045	83.9204	64.8495	-0.321626	1.35767	passenger
mmu-miR-322-3p	81.2516	72.5843	175.244	1.1089	2.81644	passenger
mmu-miR-324-3p	156.641	125.9	92.4401	-0.760873	2.63832	passenger
mmu-miR-33-3p	29.0092	33.6637	28.899	-0.005492	0.00826885	passenger
mmu-miR-330-3p	36.3948	25.8613	31.2827	-0.21837	0.476106	passenger
mmu-miR-331-3p	101.629	107.998	66.2162	-0.618051	2.00348	guide
mmu-miR-335-3p	1605.39	1674.35	2313.31	0.527031	1.68737	passenger
mmu-miR-338-3p	812.779	896.454	1190.12	0.550172	2.01664	guide
mmu-miR-339-3p	10.1231	11.0637	20.4015	1.01102	2.71822	passenger
mmu-miR-340-3p	47.4558	63.7341	116.367	1.29403	1.89298	passenger
mmu-miR-344-3p	1892.38	1570.91	1614.14	-0.229435	1.3794	guide
mmu-miR-344b-3p	263.679	227.001	395.692	0.585596	1.74005	guide
mmu-miR-344d-3p	163.393	76.0625	196.299	0.264704	0.314355	guide
mmu-miR-34b-3p	114.036	145.26	370.311	1.69925	4.09169	passenger
mmu-miR-34c-3p	27.4008	32.0821	119.788	2.12819	5.31758	passenger
mmu-miR-350-3p	1643.74	1779.45	1105.48	-0.572313	2.2658	guide
mmu-miR-361-3p	399.571	411.619	1627.78	2.02638	2.26495	passenger
mmu-miR-363-3p	9102.46	6781.61	9402.51	0.046789	0.150354	guide
mmu-miR-365-3p	171.178	151.165	187.436	0.130907	0.337108	guide
mmu-miR-367-3p	2557.05	2664.8	2039.88	-0.325993	0.946873	guide
mmu-miR-374c-3p	466.379	403.815	4877.66	3.38661	2.40213	guide
mmu-miR-421-3p	2652.84	1777.23	527.35	-2.3307	3.99986	guide
mmu-miR-425-3p	173.869	146.177	339.949	0.967318	2.73043	passenger
mmu-miR-429-3p	832.999	156.255	660.688	-0.334346	0.301284	guide
mmu-miR-450b-3p	821.688	1070.37	1408.09	0.777075	2.94114	passenger
mmu-miR-455-3p	51.0326	56.1147	20.9226	-1.28635	3.24164	passenger
mmu-miR-466d-3p	317.834	167.696	225.161	-0.497315	1.04029	guide
mmu-miR-489-3p	126.09	133.85	291.985	1.21143	2.80369	guide
mmu-miR-490-3p	123.318	35.7479	85.3194	-0.531439	1.82702	guide
mmu-miR-497a-3p	117.162	119.68	491.07	2.06742	4.06545	passenger
mmu-miR-503-3p	70.6458	64.23	561.805	2.99139	3.78852	passenger
mmu-miR-505-3p	181.275	143.659	35.89	-2.33653	7.09401	guide
mmu-miR-532-3p	21.4671	16.1449	27.0861	0.335426	0.354821	passenger
mmu-miR-542-3p	10832.3	12497.5	9707.45	-0.158172	0.47026	guide
mmu-miR-551b-3p	251.945	285.235	67.5176	-1.89977	4.28678	guide
mmu-miR-582-3p	232.056	90.1807	611.911	1.39885	4.04062	guide
mmu-miR-598-3p	189.433	161.043	213.761	0.174313	1.15945	guide
mmu-miR-653-3p	918.201	826.009	1242.81	0.436729	0.714389	guide
mmu-miR-669b-3p	61.5911	32.2842	36.9618	-0.736686	2.09586	passenger
mmu-miR-670-3p	168.831	126.805	278.173	0.720401	1.94346	guide
mmu-miR-672-3p	32.8841	25.6759	154.412	2.23132	1.77719	passenger
mmu-miR-676-3p	378.491	409.268	203.576	-0.89469	2.21856	guide
mmu-miR-708-3p	894.805	1324.65	2149.59	1.26442	1.85176	passenger
mmu-miR-741-3p	134.26	30.8755	32.1944	-2.06015	1.15707	guide
mmu-miR-744-3p	18.3255	20.4883	8.87965	-1.04528	2.76593	passenger
mmu-miR-7a-1-3p	227.82	261.341	2710.38	3.57253	2.1768	passenger
mmu-miR-872-3p	434.378	460.805	422.795	-0.0389913	0.10841	passenger
mmu-miR-9-3p	215.964	231.592	727.329	1.75182	2.53902	passenger
mmu-miR-92a-3p	6011.45	6044.95	6982.36	0.216001	0.686902	guide
mmu-miR-93-3p	95.7106	98.1432	714.447	2.90008	4.29122	passenger
mmu-miR-96-3p	28.2083	30.0072	152.695	2.43646	2.62095	passenger
mmu-miR-99b-3p	563.223	640.871	5022.62	3.15666	4.65225	passenger

## Sheet: Fig. 3c
Guide 3p-miRNA log10 norm. reads			Passenger 3p-miRNA log10 norm. reads
WT (+/+)	HetKO (+/-)	HM (HM/-)	WT (+/+)	HetKO (+/-)	HM (HM/-)
4.38104	4.40028	4.39691	1.34051	1.24431	1.82022
4.507	4.42441	4.38459	1.61602	1.61034	2.39127
4.14501	4.05175	4.09555	1.23999	1.27276	1.98702
2.84486	2.79613	3.25157	1.64633	1.03914	3.143
2.51097	2.36902	2.38979	1.69106	1.81823	2.53067
3.85819	3.81315	3.766	1.82391	1.72451	1.98664
3.73457	3.73259	3.74064	1.62653	1.57923	2.86044
4.31165	4.33138	4.13195	1.00272	0.879194	1.4445
3.76931	3.75536	3.56192	1.25863	1.29936	1.07559
2.00221	1.89488	2.04431	1.68963	1.76594	2.80776
3.41306	3.42003	2.99593	3.35298	3.36252	3.95726
2.78047	2.07081	2.31241	2.60298	2.65135	3.20537
2.21815	1.65747	2.07026	1.84177	1.89001	2.54893
2.3069	1.35638	1.66153	2.8273	2.79189	3.52003
4.06979	4.09048	3.9509	1.99312	1.93947	2.83775
3.79562	3.72799	3.77059	1.09386	-0.0930808	1.95817
3.97785	3.93891	3.56052	1.66978	1.7052	2.33155
2.56331	2.54658	2.73809	1.77948	1.80598	3.196
4.10723	4.09651	3.88093	1.94416	1.87136	2.47981
4.88441	4.83589	4.86783	2.30731	2.3182	2.13859
2.64011	2.43702	2.66416	1.53454	1.52862	2.47574
3.47774	2.82171	3.11134	1.96391	1.88536	2.27046
2.67188	2.06751	2.42548	1.25554	1.09309	1.69615
4.04326	4.06588	3.74168	1.61405	1.57533	2.00421
3.1991	3.23956	3.0764	1.62094	1.60466	3.06136
2.35356	2.36929	1.44263	1.33387	1.64193	1.98591
2.98569	2.943	2.16221	1.01412	0.559352	1.15949
3.34542	3.35714	2.98836	1.47628	1.45303	2.72122
3.51926	3.5401	3.36073	2.33425	2.34275	3.36099
4.60997	4.59784	4.53184	1.04715	1.01923	1.99035
3.03452	3.0066	2.73334	1.00807	1.07544	2.51793
4.285	4.27969	4.02028	2.27455	2.06402	2.99426
2.60993	2.56805	2.90502	2.6841	2.61448	2.6666
3.54388	3.44626	3.53213	2.35356	2.36929	1.44263
4.45355	4.38749	4.34487	1.11995	1.07718	1.91739
3.36501	3.34656	3.16646	2.14066	2.1536	3.96745
3.97949	3.96251	4.14391	1.29469	1.47204	1.52945
3.62162	3.59804	3.59046	2.78463	2.69317	2.60706
3.73551	3.77097	3.22618	2.15699	1.84224	2.66707
4.17128	3.99077	4.08364	2.67999	2.56101	2.72124
3.32287	3.10257	2.68071	2.75933	2.649	2.74285
4.48448	4.47858	4.45853	1.94813	1.92587	1.63972
4.16632	4.17856	4.0249	3.9514	3.95509	3.69379
2.00702	2.03342	1.82096	3.0429	3.00658	2.89436
2.90997	2.95253	3.07559	2.945	3.02129	3.52297
3.27701	3.19615	3.20794	1.56945	1.6617	3.02603
2.42107	2.35603	2.59736	1.86863	1.86862	3.2059
2.21323	1.88117	2.29292	1.71176	1.79842	2.96813
3.21583	3.25029	3.04355	1.98831	1.98327	3.39455
3.95916	3.83133	3.97324	3.24199	3.20876	3.61873
2.23345	2.17945	2.27285	1.66389	1.59324	1.84318
3.40774	3.42566	3.30961	1.90873	1.92387	1.81191
2.66874	2.60618	3.68821	1.89895	1.80341	1.60613
2.96924	3.07321	2.91127	1.90983	1.86084	2.24364
3.42371	3.24974	2.7221	2.19491	2.10003	1.96586
2.92064	2.19384	2.82	1.69777	1.86255	1.60583
2.5022	2.22452	2.35249	1.42031	1.32842	1.63807
2.10068	2.12662	2.46536	1.85589	1.87363	1.15837
2.09103	1.55325	1.93105	1.46254	1.52716	1.46088
2.25834	2.15733	1.55497	1.56104	1.41265	1.4953
4.03472	4.09682	3.98711	2.00702	2.03342	1.82096
2.40131	2.4552	1.82942	3.20558	3.22385	3.36423
2.36559	1.95511	2.78669	2.90997	2.95253	3.07559
2.27746	2.20694	2.32993	1.00531	1.0439	1.30966
2.96294	2.91698	3.09441	1.67629	1.80437	2.06583
2.22745	2.10314	2.44432	2.42107	2.35603	2.59736
2.57806	2.61201	2.30873	1.91441	1.85761	1.86377
2.12795	1.48961	1.50778	2.21323	1.88117	2.29292
3.77898	3.78139	3.844	1.15686	0.564106	1.40877
			1.29643	0.938494	1.18136
			2.05704	2.16215	2.56857
			1.43776	1.50626	2.07841
			2.60159	2.6145	3.2116
			2.25149	2.24816	2.40962
			2.24022	2.16488	2.53141
			2.1192	2.25184	3.39627
			2.30194	2.42131	2.73242
			2.91471	3.02953	3.14863
			1.70785	1.74908	1.32062
			2.06879	2.07802	2.69114
			1.84909	1.80774	2.74959
			1.33177	1.20803	1.43275
			1.78952	1.50899	1.56775
			1.51699	1.40952	2.18868
			2.82295	2.76251	2.83129
			2.95173	3.1221	3.33236
			1.26305	1.31151	0.948396
			2.35759	2.41721	3.43303
			2.63787	2.66352	2.62613
			2.33438	2.36472	2.86173
			1.5594	1.68576	1.41899
			1.98096	1.99186	2.85397
			1.45038	1.47722	2.18383
			2.75068	2.80677	3.70093

## Sheet: Fig. 3e
P19 cell line				DICER1 thyroid cancer				Dicer1 ovarian GEMM				Dicer1 liver GEMM
Log2 FC (HM/WT)	guide	passenger		Log2 FC (HM/WT)	guide	passenger		Log2 FC (HM/WT)	guide	passenger		Log2 FC (HM/WT)	guide	passenger
-6	0	0		-6	0	0		-6	0	0		-2.09844	0.0333333	0
-3.02604	0.0147059			-4.46678	0.00480769			-4.559	0.0212766	0		-1.43142	0.0666667
-2.73554	0.0294118			-3.48877	0.00961538			-4.44898	0.0425532			-0.837735		0.0188679
-2.33653	0.0441177			-2.66707	0.0144231			-1.98755	0.0638298			-0.706378		0.0377359
-2.3307	0.0588235			-2.55943	0.0192308			-1.74858	0.0851064			-0.662469	0.1
-2.14387	0.0735294			-2.52823	0.0240385			-1.62693	0.106383			-0.653565		0.0566038
-2.13321	0.0882353			-2.52233	0.0288462			-1.45313		0.03125		-0.63133	0.133333
-2.06015	0.102941			-2.4224	0.0336538			-1.29203	0.12766			-0.62403	0.166667
-1.89977	0.117647			-2.08293		0.0070922		-1.23572	0.148936			-0.531641		0.0754717
-1.69196	0.132353			-1.81823	0.0384615			-0.892816	0.170213			-0.487195	0.2
-1.55486	0.147059			-1.81325	0.0432692			-0.852406	0.191489			-0.471058	0.233333
-1.38636	0.161765			-1.81268		0.0141844		-0.559293	0.212766			-0.354437	0.266667
-1.38567	0.176471			-1.718	0.0480769			-0.506277	0.234043			-0.260408	0.3
-1.28635		0.0135135		-1.42454	0.0528846			-0.496235	0.255319			-0.144986		0.0943396
-1.21717	0.191176			-1.38076	0.0576923			-0.37779	0.276596			-0.129618	0.333333
-1.1861	0.205882			-1.28439	0.0625			-0.353455		0.0625		-0.097386	0.366667
-1.04528		0.027027		-1.26845	0.0673077			-0.281475	0.297872			0.139832		0.113208
-1.02452		0.0405405		-1.20217	0.0721154			-0.275567	0.319149			0.220832		0.132075
-1.00184	0.220588			-1.19136	0.0769231			-0.182671		0.09375		0.427484		0.150943
-1.00048	0.235294			-1.10216	0.0817308			-0.140125	0.340426			0.523201		0.169811
-0.89469	0.25			-0.921834	0.0865385			-0.113993	0.361702			0.544774		0.188679
-0.879394	0.264706			-0.87839	0.0913462			-0.0319379		0.125		0.571863		0.207547
-0.818529	0.279412			-0.866398	0.0961538			0.101219	0.382979			0.627844	0.4
-0.760873		0.054054		-0.849482	0.100962			0.120708	0.404255			0.649046		0.226415
-0.751732	0.294118			-0.76376	0.105769			0.242396	0.425532			0.649332	0.433333
-0.736686		0.0675676		-0.687405	0.110577			0.318417	0.446809			0.714663	0.466667
-0.688932	0.308824			-0.68368	0.115385			0.413962		0.15625		0.727208		0.245283
-0.659569	0.323529			-0.667127	0.120192			0.611475	0.468085			0.789331	0.5
-0.618051	0.338235			-0.620007	0.125			0.771678	0.489362			0.866185	0.533333
-0.608046		0.0810811		-0.573387	0.129808			0.807963	0.510638			0.944453		0.264151
-0.596939	0.352941			-0.563079	0.134615			0.850962	0.531915			0.961629	0.566667
-0.58988		0.0945946		-0.524216	0.139423			0.856951		0.1875		0.986726	0.6
-0.572313	0.367647			-0.411819		0.0212766		0.871023	0.553191			1.02893		0.283019
-0.560505		0.108108		-0.389846	0.144231			0.883405	0.574468			1.06712		0.301887
-0.531439	0.382353			-0.342875	0.149038			0.995836	0.595745			1.08226		0.320755
-0.526616	0.397059			-0.311071	0.153846			1.03106		0.21875		1.09129	0.633333
-0.497315	0.411765			-0.301396		0.0283688		1.05553		0.25		1.14642	0.666667
-0.493462		0.121622		-0.298458	0.158654			1.07866	0.617021			1.22589		0.339623
-0.469757	0.426471			-0.297977	0.163462			1.10791	0.638298			1.26598		0.358491
-0.407614	0.441176			-0.286805	0.168269			1.11862		0.28125		1.26749		0.377358
-0.406637	0.455882			-0.265231	0.173077			1.13351		0.3125		1.29433		0.396226
-0.402538	0.470588			-0.23026	0.177885			1.18997	0.659574			1.31812	0.7
-0.394951	0.485294			-0.189035	0.182692			1.20116	0.680851			1.38985	0.733333
-0.361039	0.5			-0.186805	0.1875			1.25598	0.702128			1.39295		0.415094
-0.334346	0.514706			-0.17185	0.192308			1.30549	0.723404			1.42077		0.433962
-0.325993	0.529412			-0.156139	0.197115			1.31868		0.34375		1.54622		0.45283
-0.321626		0.135135		-0.127815		0.035461		1.35379	0.744681			1.57397		0.471698
-0.306278	0.544118			-0.122707	0.201923			1.3568		0.375		1.57422		0.490566
-0.291158	0.558824			-0.114277	0.206731			1.39984	0.765957			1.57911	0.766667
-0.259547	0.573529			-0.109513	0.211538			1.48045	0.787234			1.62866	0.8
-0.229435	0.588235			-0.108023		0.0425532		1.48975	0.808511			1.63179		0.509434
-0.21837		0.148649		-0.102332	0.216346			1.69955	0.829787			1.63742	0.833333
-0.164315	0.602941			-0.0983376	0.221154			1.78738	0.851064			1.64277		0.528302
-0.158172	0.617647			-0.093707	0.225962			1.79371		0.40625		1.7466		0.54717
-0.103508	0.632353			-0.0761625	0.230769			1.96304	0.87234			1.78078	0.866667
-0.0862061	0.647059			-0.0636967	0.235577			1.96655		0.4375		1.82218	0.9
-0.0831401	0.661765			-0.0438594	0.240385			1.99501		0.46875		1.92208		0.566038
-0.0581442	0.676471			-0.0093759	0.245192			2.00968		0.5		1.92514	0.933333
-0.0551086	0.691176			0.00575854		0.0496454		2.03654	0.893617			2.06653		0.584906
-0.0547197		0.162162		0.0063951	0.25			2.06785		0.53125		2.10382	0.966667
-0.0390342	0.705882			0.01184		0.0567376		2.12125	0.914894			2.16604		0.603774
-0.0389913		0.175676		0.0248715		0.0638298		2.13632	0.93617			2.25517		0.622642
-0.005492		0.189189		0.0715336	0.254808			2.14652		0.5625		2.28195		0.641509
0.0201588	0.720588			0.0734572	0.259615			2.19641	0.957447			2.34466		0.660377
0.046789	0.735294			0.114335	0.264423			2.3277	0.978723			2.38148		0.679245
0.0527275	0.75			0.117422	0.269231			2.55912		0.59375		2.38294		0.698113
0.0798987	0.764706			0.1254	0.274038			2.59819		0.625		2.55899		0.716981
0.130907	0.779412			0.135436	0.278846			2.73417		0.65625		2.98818		0.735849
0.137041		0.202703		0.180592		0.070922		2.90107		0.6875		3.01214		0.754717
0.139847	0.794118			0.186695	0.283654			2.94646		0.71875		3.0259		0.773585
0.174313	0.808824			0.192234	0.288462			3.37781	1			3.21162		0.792453
0.216001	0.823529			0.192333	0.293269			3.70622		0.75		3.44099		0.811321
0.264704	0.838235			0.207952		0.0780142		4.31046		0.78125		3.49093		0.830189
0.335426		0.216216		0.246091		0.0851064		4.35799		0.8125		3.72877		0.849057
0.436729	0.852941			0.247641	0.298077			4.64681		0.84375		3.76592		0.867925
0.482899		0.22973		0.268734	0.302885			4.71223		0.875		3.89741		0.886792
0.527031		0.243243		0.293695	0.307692			5.3574		0.90625		3.96271		0.90566
0.540565		0.256757		0.304767	0.3125			5.4337		0.9375		3.98407		0.924528
0.546188	0.867647			0.309432	0.317308			5.53371		0.96875		4.90522		0.943396
0.550172	0.882353			0.326502		0.0921986		5.92264	1	1		4.91119		0.962264
0.580591	0.897059			0.369188		0.0992908						5.0451		0.981132
0.585596	0.911765			0.377128	0.322115							5.62667		1
0.595576		0.27027		0.389658	0.326923							6.25424	1	1
0.720401	0.926471			0.3922	0.331731
0.777075		0.283784		0.404733	0.336538
0.779853		0.297297		0.429179		0.106383
0.967318		0.310811		0.432743	0.341346
0.980282	0.941176			0.445716	0.346154
1.01102		0.324324		0.449356	0.350962
1.01836		0.337838		0.460397	0.355769
1.1089		0.351351		0.480093		0.113475
1.21143	0.955882			0.480563		0.120567
1.25149		0.364865		0.492134	0.360577
1.26442		0.378378		0.525053	0.365385
1.29403		0.391892		0.534712	0.370192
1.29608		0.405405		0.540142	0.375
1.35105	0.970588			0.550461	0.379808
1.39885	0.985294			0.551777	0.384615
1.46367		0.418919		0.564271	0.389423
1.46758		0.432432		0.564489		0.12766
1.59355		0.445946		0.566281	0.394231
1.69447		0.459459		0.589797	0.399038
1.69925		0.472973		0.594849		0.134752
1.75182		0.486486		0.597259	0.403846
1.77936		0.5		0.606438		0.141844
1.92		0.513514		0.60715	0.408654
2.00108		0.527027		0.619592		0.148936
2.02638		0.540541		0.623412		0.156028
2.06742		0.554054		0.62525		0.163121
2.12819		0.567568		0.637971	0.413462
2.16604		0.581081		0.648051	0.418269
2.19834		0.594595		0.650895	0.423077
2.23132		0.608108		0.654707		0.170213
2.30119		0.621622		0.657255	0.427885
2.34914		0.635135		0.659992		0.177305
2.3908		0.648649		0.669397	0.432692
2.43646		0.662162		0.702548		0.184397
2.48157		0.675676		0.704097		0.191489
2.57533		0.689189		0.711121	0.4375
2.64905		0.702703		0.713777	0.442308
2.78912		0.716216		0.731643		0.198582
2.8058		0.72973		0.733689		0.205674
2.8712		0.743243		0.737609		0.212766
2.90008		0.756757		0.738154		0.219858
2.99139		0.77027		0.741579	0.447115
3.12661		0.783784		0.748059		0.22695
3.13325		0.797297		0.750513	0.451923
3.15666		0.810811		0.756933		0.234043
3.38661	1			0.760727	0.456731
3.41074		0.824324		0.764938	0.461538
3.57253		0.837838		0.768441	0.466346
3.71434		0.851351		0.776371	0.471154
4.09897		0.864865		0.777697	0.475962
4.1356		0.878378		0.786827		0.241135
4.17356		0.891892		0.790585	0.480769
4.44231		0.905405		0.795399	0.485577
4.67143		0.918919		0.823925	0.490385
4.70556		0.932432		0.826378		0.248227
4.78499		0.945946		0.839176		0.255319
4.83867		0.959459		0.851412	0.495192
4.97184		0.972973		0.852034	0.5
5.01566		0.986486		0.857152	0.504808
6.06847	1	1		0.889044	0.509615
				0.893562	0.514423
				0.89563	0.519231
				0.901253	0.524038
				0.909129		0.262411
				0.921654	0.528846
				0.927124		0.269504
				0.92887	0.533654
				0.940963	0.538462
				0.945317	0.543269
				0.945879	0.548077
				0.960126	0.552885
				0.961898		0.276596
				0.962314	0.557692
				0.988557	0.5625
				1.00037	0.567308
				1.00928		0.283688
				1.01547		0.29078
				1.03188	0.572115
				1.05756	0.576923
				1.05992		0.297872
				1.06419	0.581731
				1.0649	0.586538
				1.07785		0.304965
				1.0783		0.312057
				1.10077	0.591346
				1.10265	0.596154
				1.10702		0.319149
				1.10942		0.326241
				1.11558	0.600962
				1.1241	0.605769
				1.12546	0.610577
				1.12655		0.333333
				1.14978		0.340426
				1.15205		0.347518
				1.15886	0.615385
				1.20031	0.620192
				1.20348	0.625
				1.24301		0.35461
				1.24326	0.629808
				1.25073	0.634615
				1.25361		0.361702
				1.25602		0.368794
				1.27435	0.639423
				1.28371	0.644231
				1.29125		0.375887
				1.29487	0.649038
				1.29584	0.653846
				1.29865	0.658654
				1.31265		0.382979
				1.31928	0.663462
				1.32704	0.668269
				1.35926		0.390071
				1.3678		0.397163
				1.37586	0.673077
				1.37932	0.677885
				1.38331		0.404255
				1.40208		0.411348
				1.40228		0.41844
				1.40993	0.682692
				1.41999	0.6875
				1.42716	0.692308
				1.43911		0.425532
				1.4498	0.697115
				1.48341		0.432624
				1.48698	0.701923
				1.49147	0.706731
				1.49557	0.711538
				1.50806	0.716346
				1.50968	0.721154
				1.51136	0.725962
				1.52872	0.730769
				1.56354	0.735577
				1.57176		0.439716
				1.57416	0.740385
				1.57478		0.446809
				1.61186		0.453901
				1.63058		0.460993
				1.64416	0.745192
				1.64542	0.75
				1.65294	0.754808
				1.65296		0.468085
				1.65483		0.475177
				1.66731		0.48227
				1.69115	0.759615
				1.70102		0.489362
				1.70639		0.496454
				1.70713		0.503546
				1.71114		0.510638
				1.71803		0.51773
				1.7194	0.764423
				1.72006		0.524823
				1.72141	0.769231
				1.73083		0.531915
				1.73958	0.774038
				1.75267	0.778846
				1.76748	0.783654
				1.79239	0.788462
				1.79691		0.539007
				1.79705		0.546099
				1.79952		0.553191
				1.80656		0.560284
				1.81485		0.567376
				1.82411	0.793269
				1.83187	0.798077
				1.83676		0.574468
				1.84372		0.58156
				1.84433	0.802885
				1.84695		0.588652
				1.84898		0.595745
				1.84919	0.807692
				1.84953	0.8125
				1.85782		0.602837
				1.86393	0.817308
				1.87661		0.609929
				1.87989	0.822115
				1.88962	0.826923
				1.89238	0.831731
				1.89643	0.836538
				1.90575	0.841346
				1.90656	0.846154
				1.91511		0.617021
				1.91857	0.850962
				1.91956	0.855769
				1.94474		0.624113
				1.95436		0.631206
				1.96292	0.860577
				1.96893	0.865385
				1.96998		0.638298
				1.97544	0.870192
				1.97746		0.64539
				1.98455		0.652482
				1.9906		0.659574
				1.99067		0.666667
				1.99772		0.673759
				2.00077	0.875
				2.00641		0.680851
				2.01289		0.687943
				2.01395		0.695035
				2.0175		0.702128
				2.02053	0.879808
				2.02498	0.884615
				2.02553	0.889423
				2.02866	0.894231
				2.02892		0.70922
				2.04572	0.899038
				2.04756		0.716312
				2.04945		0.723404
				2.07029	0.903846
				2.07498	0.908654
				2.07818	0.913462
				2.07898	0.918269
				2.0832		0.730496
				2.09766	0.923077
				2.09828	0.927885
				2.10392	0.932692
				2.11676		0.737589
				2.11899	0.9375
				2.12446	0.942308
				2.13471	0.947115
				2.14447		0.744681
				2.14618	0.951923
				2.15036	0.956731
				2.15181		0.751773
				2.15306		0.758865
				2.16558		0.765957
				2.16879	0.961538
				2.17024		0.77305
				2.17979		0.780142
				2.1802		0.787234
				2.19716		0.794326
				2.20863		0.801418
				2.2141	0.966346
				2.21938	0.971154
				2.24548		0.808511
				2.24747		0.815603
				2.25812		0.822695
				2.28431		0.829787
				2.29104		0.836879
				2.29189	0.975962
				2.29824		0.843972
				2.3005		0.851064
				2.30739		0.858156
				2.37788	0.980769
				2.41155	0.985577
				2.44406		0.865248
				2.44881	0.990385
				2.50043		0.87234
				2.58758		0.879433
				2.59402		0.886525
				2.66413	0.995192
				2.69492		0.893617
				2.73642		0.900709
				2.74049		0.907801
				2.83625		0.914894
				2.95609	1
				2.98641	1	0.921986
				3.0378	1	0.929078
				3.2412	1	0.93617
				3.40026	1	0.943262
				3.43971	1	0.950355
				3.65837	1	0.957447
				3.80844	1	0.964539
				3.82279	1	0.971631
				4.07256	1	0.978723
				4.13985	1	0.985816
				4.79868	1	0.992908
				5.09095	1	1
				6	1	1
