# Supplementary material for: DICER1 hotspot mutation induces 3p microRNA gain of function via Argonaute strand switch
Source: Nat Struct Mol Biol. 2025 Nov 4;32(12):2542–52. doi: 10.1038/s41594-025-01671-w (PMC12700799; doi:10.1038/s41594-025-01671-w)
Supplement: Supplementary file 11 — Numerical and statistical source data for Fig. 4. [file 41594_2025_1671_MOESM11_ESM.xlsx]

## Sheet: Fig. 4b
	WT (+/+)			HM (HM/-)
miR-7a-1-3p	2.77676	2.57635	2.62277	6.21395	6.37944	6.82385
miR-17-3p	2.36999	2.387	2.42704	11.9522	11.9174	12.9796
miR-26a-2-3p	0.866591	0.97241	0.855497	0.727827	0.767979	0.711785
