# Supplementary material for: DICER1 hotspot mutation induces 3p microRNA gain of function via Argonaute strand switch
Source: Nat Struct Mol Biol. 2025 Nov 4;32(12):2542–52. doi: 10.1038/s41594-025-01671-w (PMC12700799; doi:10.1038/s41594-025-01671-w)
Supplement: Supplementary file 13 — Numerical and statistical source data for Fig. 5. [file 41594_2025_1671_MOESM13_ESM.xlsx]

## Sheet: Fig. 5a
Passenger 3p-miRNA (ranked)	Log10 AGO2 enrichment (IP/input)
mmu-miR-18b-3p	0.88
mmu-miR-340-3p	0.83
mmu-miR-16-2-3p	0.79
mmu-miR-106a-3p	0.77
mmu-miR-183-3p	0.74
mmu-miR-20a-3p	0.73
mmu-miR-18a-3p	0.73
mmu-miR-34c-3p	0.69
mmu-miR-21a-3p	0.66
mmu-miR-34b-3p	0.65
mmu-miR-322-3p	0.63
mmu-miR-503-3p	0.63
mmu-miR-181a-1-3p	0.61
mmu-miR-20b-3p	0.58
mmu-miR-125a-3p	0.58
mmu-miR-17-3p	0.57
mmu-miR-99b-3p	0.47
mmu-miR-672-3p	0.45
mmu-miR-15a-3p	0.43
mmu-miR-135b-3p	0.43
mmu-miR-219a-1-3p	0.43
mmu-miR-30a-3p	0.42
mmu-miR-93-3p	0.41
mmu-miR-182-3p	0.39
mmu-miR-708-3p	0.38
mmu-miR-497a-3p	0.35
mmu-miR-291b-3p	0.33
mmu-miR-191-3p	0.32
mmu-miR-10b-3p	0.31
mmu-miR-30c-1-3p	0.3
mmu-miR-30e-3p	0.21
mmu-miR-30d-3p	0.18
mmu-miR-96-3p	0.16
mmu-miR-30b-3p	0.15
mmu-miR-181b-1-3p	0.15
mmu-miR-16-1-3p	0.11
mmu-miR-30c-2-3p	0.1
mmu-miR-361-3p	0.04
mmu-miR-7a-1-3p	0.03
mmu-miR-195a-3p	-0.03
mmu-miR-26a-2-3p	-1.04

## Sheet: Fig. 5b
Passenger 3p-miRNA	Log10 AGO2 enrichment (IP/input)	Log2 fold change (HM/WT)
mmu-miR-18b-3p	0.88	1
mmu-miR-340-3p	0.83	1.3
mmu-miR-16-2-3p	0.79	2.3
mmu-miR-106a-3p	0.77	2.6
mmu-miR-183-3p	0.74	1.8
mmu-miR-20a-3p	0.73	4.1
mmu-miR-18a-3p	0.73	3.1
mmu-miR-34c-3p	0.69	2.1
mmu-miR-21a-3p	0.66	2.4
mmu-miR-34b-3p	0.65	1.7
mmu-miR-322-3p	0.63	1.1
mmu-miR-503-3p	0.63	3
mmu-miR-181a-1-3p	0.61	2.8
mmu-miR-20b-3p	0.58	3.4
mmu-miR-125a-3p	0.58	2.8
mmu-miR-17-3p	0.57	2.3
mmu-miR-99b-3p	0.47	3.2
mmu-miR-672-3p	0.45	2.2
mmu-miR-15a-3p	0.43	3.7
mmu-miR-135b-3p	0.43	4.1
mmu-miR-219a-1-3p	0.43	5
mmu-miR-30a-3p	0.42	1.9
mmu-miR-93-3p	0.41	2.9
mmu-miR-182-3p	0.39	4.7
mmu-miR-708-3p	0.38	1.3
mmu-miR-497a-3p	0.35	2.1
mmu-miR-291b-3p	0.33	1.7
mmu-miR-191-3p	0.32	1.3
mmu-miR-10b-3p	0.31	5
mmu-miR-30c-1-3p	0.3	4.4
mmu-miR-30e-3p	0.21	1.3
mmu-miR-30d-3p	0.18	4.7
mmu-miR-96-3p	0.16	2.4
mmu-miR-30b-3p	0.15	4.8
mmu-miR-181b-1-3p	0.15	2.2
mmu-miR-16-1-3p	0.11	2
mmu-miR-30c-2-3p	0.1	4.2
mmu-miR-361-3p	0.04	2
mmu-miR-7a-1-3p	0.03	3.6
mmu-miR-195a-3p	-0.03	4.8

## Sheet: Fig. 5c & 5d
Passenger 3p-miRNA	Log10 AGO2 enrichment (IP/input)	Log2 fold change (HM/WT)	3p score	5p score
mmu-miR-18b-3p	0.88	1	2.64	0.66
mmu-miR-340-3p	0.83	1.3	1.39	0.66
mmu-miR-16-2-3p	0.79	2.3	-2.51	-0.99
mmu-miR-106a-3p	0.77	2.6	-1.72	-0.59
mmu-miR-183-3p	0.74	1.8	-4.04	-0.33
mmu-miR-20a-3p	0.73	4.1	-0.66	2.05
mmu-miR-18a-3p	0.73	3.1	-0.66	0.66
mmu-miR-34c-3p	0.69	2.1	-1.85	-3.37
mmu-miR-21a-3p	0.66	2.4	-3.43	-1.65
mmu-miR-34b-3p	0.65	1.7	-1.85	-3.37
mmu-miR-322-3p	0.63	1.1	-1.58	-2.24
mmu-miR-503-3p	0.63	3	-2.46	0.4
mmu-miR-181a-1-3p	0.61	2.8	-1.45	-1.78
mmu-miR-20b-3p	0.58	3.4	-0.66	-0.59
mmu-miR-125a-3p	0.58	2.8	-3.17	-3.3
mmu-miR-17-3p	0.57	2.3	-1.72	-0.59
mmu-miR-99b-3p	0.47	3.2	-1.39	-3.63
mmu-miR-672-3p	0.45	2.2	-3.23	-0.26
mmu-miR-15a-3p	0.43	3.7	-2.11	0.4
mmu-miR-135b-3p	0.43	4.1	-0.59	-0.13
mmu-miR-219a-1-3p	0.43	5	-2.31	0.13
mmu-miR-30a-3p	0.42	1.9	-2.84	-1.06
mmu-miR-93-3p	0.41	2.9	-0.66	-0.59
mmu-miR-182-3p	0.39	4.7	-0.35	0.66
mmu-miR-708-3p	0.38	1.3	-0.59	-1.32
mmu-miR-497a-3p	0.35	2.1	-2.57	-2.05
mmu-miR-291b-3p	0.33	1.7	-0.33	0.38
mmu-miR-191-3p	0.32	1.3	-4.64	-2.05
mmu-miR-10b-3p	0.31	5	-2.64	2.64
mmu-miR-30c-1-3p	0.3	4.4	-3.76	0.33
mmu-miR-30e-3p	0.21	1.3	-2.84	-1.06
mmu-miR-30d-3p	0.18	4.7	-2.84	0.33
mmu-miR-96-3p	0.16	2.4	-0.86	0.66
mmu-miR-30b-3p	0.15	4.8	-3.76	0.33
mmu-miR-181b-1-3p	0.15	2.2	-3.76	-0.33
mmu-miR-16-1-3p	0.11	2	-3.96	-1.65
mmu-miR-30c-2-3p	0.1	4.2	-3.76	0.33
mmu-miR-361-3p	0.04	2	-6.53	1.91
mmu-miR-7a-1-3p	0.03	3.6	-3.43	-0.92
mmu-miR-195a-3p	-0.03	4.8	-4.16	-0.99
			-4.22*	1.25*

## Sheet: Fig. 5f
	mir-7a (WT)			mir-7a (5p mut.)
WT (+/+)	2.40769	2.34917	2.12385	6.8244	7.99552	7.24383
HM (HM/-)	5.57289	6.00461	6.07118	7.08669	7.12344	6.92035

## Sheet: Fig. 5g
	mir-7a (WT)			mir-7a (3p mut.)
WT (+/+)	3.41483	3.30814	2.84588	7.14396	6.59552	7.69038
HM (HM/-)	6.87765	7.33005	7.30255	9.23318	8.86547	9.16448
