# Supplementary material for: DICER1 hotspot mutation induces 3p microRNA gain of function via Argonaute strand switch
Source: Nat Struct Mol Biol. 2025 Nov 4;32(12):2542–52. doi: 10.1038/s41594-025-01671-w (PMC12700799; doi:10.1038/s41594-025-01671-w)
Supplement: Supplementary file 14 — Numerical and statistical source data for Fig. 6. [file 41594_2025_1671_MOESM14_ESM.xlsx]

## Sheet: Fig. 6a
Log2 FC (HM/WT)	guide	passenger
-3.34874		0.00019673
-3.32022		0.00039347
-3.13869		0.0005902
-3.09971		0.00078694
-3.06293		0.00098367
-3.03302		0.00118041
-3.02989		0.00137714
-2.82235		0.00157387
-2.68347		0.00177061
-2.65376	0.00179856
-2.54011		0.00196734
-2.45903	0.00359712
-2.35662		0.00216408
-2.30541		0.00236081
-2.24476		0.00255754
-2.21282		0.00275428
-2.1719		0.00295101
-2.10762		0.00314775
-2.05488		0.00334448
-2.02792		0.00354122
-2.0013		0.00373795
-1.99875		0.00393468
-1.99159		0.00413142
-1.96914		0.00432815
-1.94152		0.00452489
-1.93298		0.00472162
-1.92884		0.00491836
-1.9259		0.00511509
-1.91796		0.00531182
-1.90897		0.00550856
-1.891		0.00570529
-1.8751		0.00590203
-1.87088		0.00609876
-1.85741		0.00629549
-1.85038		0.00649223
-1.84677		0.00668896
-1.84264		0.0068857
-1.81394		0.00708243
-1.81294		0.00727917
-1.80118	0.00539568
-1.79535		0.0074759
-1.78866		0.00767263
-1.78339	0.00719424
-1.78009		0.00786937
-1.77905		0.0080661
-1.77521		0.00826284
-1.75751		0.00845957
-1.75392		0.00865631
-1.74655	0.00899281
-1.73187		0.00885304
-1.71006		0.00904977
-1.7099		0.00924651
-1.70292		0.00944324
-1.681	0.0107914
-1.65407		0.00963998
-1.6471		0.00983671
-1.64376		0.0100334
-1.63987	0.0125899
-1.62286		0.0102302
-1.60413		0.0104269
-1.59111	0.0143885
-1.59052	0.0161871
-1.56838		0.0106237
-1.56207		0.0108204
-1.56188		0.0110171
-1.56153		0.0112138
-1.55918		0.0114106
-1.55857	0.0179856
-1.55658		0.0116073
-1.54755		0.011804
-1.54557		0.0120008
-1.54444		0.0121975
-1.54364		0.0123943
-1.53929		0.012591
-1.53411		0.0127877
-1.53156	0.0197842
-1.52727		0.0129845
-1.52345		0.0131812
-1.52256		0.0133779
-1.51633		0.0135747
-1.49814	0.0215827
-1.49701		0.0137714
-1.48146		0.0139681
-1.47851		0.0141649
-1.46812		0.0143616
-1.46754		0.0145583
-1.4672		0.0147551
-1.46615		0.0149518
-1.46111		0.0151485
-1.46048		0.0153453
-1.45006		0.015542
-1.44701		0.0157387
-1.4419	0.0233813
-1.43886		0.0159355
-1.43592		0.0161322
-1.43454		0.0163289
-1.43083		0.0165257
-1.42676	0.0251799
-1.42371		0.0167224
-1.41695		0.0169191
-1.41485		0.0171159
-1.4134		0.0173126
-1.41321		0.0175093
-1.40913	0.0269784
-1.40591		0.0177061
-1.40392		0.0179028
-1.40178		0.0180995
-1.40166		0.0182963
-1.39347		0.018493
-1.39309		0.0186898
-1.39176		0.0188865
-1.38957	0.028777
-1.37392		0.0190832
-1.37328		0.01928
-1.36968		0.0194767
-1.36647		0.0196734
-1.36538		0.0198702
-1.35798		0.0200669
-1.35394	0.0305755
-1.35378		0.0202636
-1.35198	0.0323741
-1.34983		0.0204604
-1.34897		0.0206571
-1.34891	0.0341727
-1.33864		0.0208538
-1.33238		0.0210506
-1.3283		0.0212473
-1.32754		0.021444
-1.32424		0.0216408
-1.32286		0.0218375
-1.32151	0.0359712
-1.31979		0.0220342
-1.31924		0.022231
-1.31875		0.0224277
-1.31361		0.0226244
-1.30987		0.0228212
-1.30848		0.0230179
-1.30586		0.0232146
-1.30585	0.0377698
-1.30018		0.0234114
-1.29646		0.0236081
-1.29614		0.0238048
-1.29447	0.0395684
-1.29349		0.0240016
-1.29328	0.0413669
-1.29215		0.0241983
-1.29161		0.024395
-1.29033		0.0245918
-1.28867		0.0247885
-1.2885		0.0249852
-1.28686		0.025182
-1.28206		0.0253787
-1.27626		0.0255754
-1.27465		0.0257722
-1.27001		0.0259689
-1.26932		0.0261656
-1.26854		0.0263624
-1.26513	0.0431655
-1.26464		0.0265591
-1.26379		0.0267559
-1.25945		0.0269526
-1.25842		0.0271493
-1.25808		0.0273461
-1.25589		0.0275428
-1.25351		0.0277395
-1.2528		0.0279363
-1.25131		0.028133
-1.2505		0.0283297
-1.24972		0.0285265
-1.2497		0.0287232
-1.24739		0.0289199
-1.2436		0.0291167
-1.24223		0.0293134
-1.2418		0.0295101
-1.24134		0.0297069
-1.24015		0.0299036
-1.23921	0.044964
-1.23193		0.0301003
-1.22726		0.0302971
-1.22679		0.0304938
-1.22587		0.0306905
-1.2245		0.0308873
-1.21876		0.031084
-1.21608		0.0312807
-1.21453		0.0314775
-1.21211		0.0316742
-1.21126		0.0318709
-1.20974		0.0320677
-1.20763		0.0322644
-1.20758		0.0324611
-1.20474		0.0326579
-1.20306		0.0328546
-1.20008	0.0467626
-1.19617		0.0330514
-1.19341		0.0332481
-1.1924		0.0334448
-1.18853		0.0336415
-1.18817	0.0485611
-1.18711		0.0338383
-1.18331	0.0503597
-1.18287	0.0521583
-1.18135		0.034035
-1.18115		0.0342317
-1.178		0.0344285
-1.17768		0.0346252
-1.17675		0.034822
-1.17661		0.0350187
-1.17276	0.0539568
-1.17064		0.0352154
-1.16798		0.0354122
-1.16779		0.0356089
-1.16737		0.0358056
-1.16698		0.0360024
-1.1664		0.0361991
-1.16519		0.0363958
-1.16128		0.0365926
-1.1605		0.0367893
-1.16005		0.036986
-1.15978		0.0371828
-1.15823		0.0373795
-1.15687		0.0375762
-1.15592		0.037773
-1.1552		0.0379697
-1.15478		0.0381664
-1.15469	0.0557554
-1.14984		0.0383632
-1.14928		0.0385599
-1.14897		0.0387566
-1.1457		0.0389534
-1.14517	0.057554
-1.14501		0.0391501
-1.14336	0.0593525
-1.14095		0.0393468
-1.14086		0.0395436
-1.14037		0.0397403
-1.13805	0.0611511
-1.13718	0.0629496
-1.13642		0.0399371
-1.13539		0.0401338
-1.13222		0.0403305
-1.13162		0.0405273
-1.13087		0.040724
-1.13018		0.0409207
-1.12939		0.0411174
-1.12907	0.0647482
-1.12771		0.0413142
-1.12677		0.0415109
-1.12605		0.0417076
-1.12412		0.0419044
-1.12395		0.0421011
-1.12346		0.0422979
-1.12186		0.0424946
-1.12181		0.0426913
-1.12124		0.0428881
-1.12045		0.0430848
-1.12021		0.0432815
-1.11855	0.0665468
-1.1178		0.0434783
-1.11651		0.043675
-1.11526		0.0438717
-1.11439		0.0440685
-1.11398		0.0442652
-1.11237		0.0444619
-1.1116	0.0683453
-1.10962		0.0446587
-1.10956		0.0448554
-1.10748		0.0450521
-1.10687	0.0701439
-1.10624		0.0452489
-1.10458		0.0454456
-1.10368	0.0719425
-1.10343		0.0456423
-1.09966		0.0458391
-1.099		0.0460358
-1.09675		0.0462325
-1.09592		0.0464293
-1.09283	0.073741
-1.08799		0.046626
-1.08528		0.0468227
-1.08342		0.0470195
-1.08283		0.0472162
-1.08274		0.047413
-1.08206		0.0476097
-1.08128		0.0478064
-1.08096	0.0755396
-1.08058		0.0480032
-1.08046		0.0481999
-1.07926		0.0483966
-1.07896		0.0485934
-1.07763	0.0773381
-1.07734		0.0487901
-1.07465		0.0489868
-1.07021		0.0491835
-1.06891		0.0493803
-1.06806		0.049577
-1.06379		0.0497738
-1.06331		0.0499705
-1.06197	0.0791367
-1.0617		0.0501672
-1.06105		0.050364
-1.05884		0.0505607
-1.05705	0.0809353
-1.05662		0.0507574
-1.05632		0.0509542
-1.05605		0.0511509
-1.05557		0.0513476
-1.05148		0.0515444
-1.05096		0.0517411
-1.04977		0.0519378
-1.04816		0.0521346
-1.04752		0.0523313
-1.04746		0.052528
-1.04686		0.0527248
-1.04682		0.0529215
-1.04575		0.0531182
-1.04539		0.053315
-1.04507		0.0535117
-1.04468		0.0537084
-1.04432		0.0539052
-1.04415		0.0541019
-1.04387		0.0542986
-1.04382		0.0544954
-1.04173		0.0546921
-1.04114	0.0827338
-1.04037		0.0548889
-1.03879		0.0550856
-1.03787	0.0845324
-1.03753		0.0552823
-1.03736		0.0554791
-1.03641	0.0863309
-1.03567		0.0556758
-1.03449		0.0558725
-1.03403	0.0881295
-1.03368		0.0560693
-1.03321	0.0899281
-1.03272		0.056266
-1.0314		0.0564627
-1.03029		0.0566595
-1.03021		0.0568562
-1.0299	0.0917266
-1.02982		0.0570529
-1.02838		0.0572497
-1.02731		0.0574464
-1.02721	0.0935252
-1.02703		0.0576431
-1.02637		0.0578399
-1.02304		0.0580366
-1.02269	0.0953237
-1.02249		0.0582333
-1.02248		0.0584301
-1.02242	0.0971223
-1.02191	0.0989209
-1.0207		0.0586268
-1.0201		0.0588235
-1.0173		0.0590203
-1.01606		0.059217
-1.01554		0.0594137
-1.01465		0.0596105
-1.01411		0.0598072
-1.01375		0.0600039
-1.01046		0.0602007
-1.00945	0.100719
-1.00636		0.0603974
-1.00605		0.0605941
-1.00493		0.0607909
-1.00351		0.0609876
-1.00024		0.0611843
-0.999626	0.102518
-0.998472		0.0613811
-0.997768		0.0615778
-0.99713		0.0617745
-0.996958	0.104317
-0.994959		0.0619713
-0.992358		0.062168
-0.991426		0.0623647
-0.990932		0.0625615
-0.990372	0.106115
-0.99022		0.0627582
-0.989489		0.0629549
-0.989089		0.0631517
-0.987836		0.0633484
-0.986722		0.0635451
-0.98493		0.0637419
-0.984688		0.0639386
-0.984547		0.0641353
-0.982606		0.0643321
-0.981711		0.0645288
-0.980302		0.0647256
-0.980299		0.0649223
-0.980241		0.065119
-0.978634		0.0653158
-0.977454		0.0655125
-0.976514		0.0657092
-0.976268		0.065906
-0.975058		0.0661027
-0.974995	0.107914
-0.974599		0.0662994
-0.972695		0.0664962
-0.972693		0.0666929
-0.972186		0.0668896
-0.970962		0.0670864
-0.969232		0.0672831
-0.96887		0.0674798
-0.967201		0.0676766
-0.967147		0.0678733
-0.966486		0.06807
-0.965955		0.0682668
-0.965124		0.0684635
-0.964632		0.0686602
-0.964491		0.068857
-0.96424		0.0690537
-0.963474		0.0692504
-0.96169		0.0694472
-0.960687		0.0696439
-0.958415	0.109712
-0.957362		0.0698407
-0.957319		0.0700374
-0.956515		0.0702341
-0.956296	0.111511
-0.956226		0.0704309
-0.955996		0.0706276
-0.954527		0.0708243
-0.952171		0.0710211
-0.951419		0.0712178
-0.950589		0.0714145
-0.948578		0.0716113
-0.948385		0.071808
-0.947634		0.0720047
-0.947528	0.113309
-0.946543		0.0722015
-0.94584		0.0723982
-0.945679	0.115108
-0.944595		0.0725949
-0.944084	0.116906
-0.944054		0.0727917
-0.941805		0.0729884
-0.940631	0.118705
-0.939382		0.0731851
-0.937227	0.120504
-0.934445		0.0733819
-0.933036		0.0735786
-0.932939		0.0737753
-0.932597		0.0739721
-0.931899		0.0741688
-0.93188		0.0743655
-0.928297		0.0745623
-0.927954		0.074759
-0.927338		0.0749557
-0.926645		0.0751525
-0.925862	0.122302
-0.925134		0.0753492
-0.92475		0.0755459
-0.924621		0.0757427
-0.924039		0.0759394
-0.923927		0.0761361
-0.923791	0.124101
-0.922404		0.0763329
-0.921874		0.0765296
-0.921854		0.0767263
-0.921742		0.0769231
-0.92048		0.0771198
-0.920245	0.125899
-0.9192		0.0773165
-0.918759	0.127698
-0.918102		0.0775133
-0.917567		0.07771
-0.916916	0.129496
-0.916669	0.131295
-0.916278		0.0779067
-0.915923		0.0781035
-0.915415		0.0783002
-0.914324		0.0784969
-0.914187	0.133094
-0.913576		0.0786937
-0.911849		0.0788904
-0.911773	0.134892
-0.910922		0.0790871
-0.91089		0.0792839
-0.91076		0.0794806
-0.910439		0.0796774
-0.910428		0.0798741
-0.910324		0.0800708
-0.908957		0.0802676
-0.908774		0.0804643
-0.907895		0.080661
-0.907683		0.0808578
-0.904764		0.0810545
-0.904221	0.136691
-0.903722		0.0812512
-0.90352		0.081448
-0.903304		0.0816447
-0.902716		0.0818414
-0.901918		0.0820382
-0.899744		0.0822349
-0.899014		0.0824316
-0.89826		0.0826284
-0.897226		0.0828251
-0.89683		0.0830218
-0.896266	0.138489
-0.896219		0.0832186
-0.895127		0.0834153
-0.894932		0.083612
-0.893967		0.0838088
-0.892625		0.0840055
-0.89122		0.0842022
-0.891029		0.084399
-0.890653		0.0845957
-0.89046		0.0847925
-0.890398	0.140288
-0.889918		0.0849892
-0.889869		0.0851859
-0.88909	0.142086
-0.888235		0.0853827
-0.886991		0.0855794
-0.886267		0.0857761
-0.885696	0.143885
-0.884954		0.0859729
-0.884456		0.0861696
-0.883825		0.0863663
-0.881756		0.0865631
-0.881378		0.0867598
-0.881104		0.0869565
-0.880251		0.0871533
-0.880225		0.08735
-0.879816		0.0875467
-0.877775		0.0877435
-0.87618		0.0879402
-0.876052		0.0881369
-0.87562		0.0883337
-0.873903		0.0885304
-0.87312		0.0887271
-0.872371		0.0889239
-0.872205		0.0891206
-0.872019		0.0893173
-0.870697	0.145683
-0.869932		0.0895141
-0.868486		0.0897108
-0.868228		0.0899075
-0.866936		0.0901043
-0.865028		0.090301
-0.864868		0.0904977
-0.863788		0.0906945
-0.863324		0.0908912
-0.863151		0.0910879
-0.862851		0.0912847
-0.861896		0.0914814
-0.861421		0.0916781
-0.861225		0.0918749
-0.859545		0.0920716
-0.858411		0.0922683
-0.857907		0.0924651
-0.857704	0.147482
-0.856683		0.0926618
-0.855863		0.0928585
-0.855393		0.0930553
-0.853336		0.093252
-0.852939		0.0934487
-0.852623		0.0936455
-0.852213		0.0938422
-0.852128		0.0940389
-0.852128		0.0942357
-0.852078		0.0944324
-0.851424		0.0946292
-0.851145		0.0948259
-0.850996		0.0950226
-0.850826		0.0952194
-0.850348		0.0954161
-0.850245		0.0956128
-0.850089		0.0958096
-0.845762		0.0960063
-0.844776		0.096203
-0.843249		0.0963998
-0.842874		0.0965965
-0.842726	0.149281
-0.842389		0.0967932
-0.841896		0.09699
-0.841342		0.0971867
-0.840787		0.0973834
-0.839717	0.151079
-0.839457		0.0975802
-0.838474		0.0977769
-0.837158		0.0979736
-0.836127		0.0981704
-0.835944	0.152878
-0.835938		0.0983671
-0.835788		0.0985638
-0.835634		0.0987606
-0.834954		0.0989573
-0.834912		0.099154
-0.83491		0.0993508
-0.834457		0.0995475
-0.832867		0.0997443
-0.832387		0.099941
-0.832084		0.100138
-0.832049		0.100334
-0.832021		0.100531
-0.831935		0.100728
-0.831318		0.100925
-0.830933		0.101121
-0.827979		0.101318
-0.827331		0.101515
-0.824806		0.101712
-0.824517		0.101908
-0.824332		0.102105
-0.821901		0.102302
-0.821274		0.102499
-0.820819		0.102695
-0.820712		0.102892
-0.819708		0.103089
-0.819536		0.103285
-0.819254		0.103482
-0.818684		0.103679
-0.81828		0.103876
-0.818065		0.104072
-0.817039		0.104269
-0.816828	0.154676
-0.815098		0.104466
-0.814105		0.104663
-0.812512		0.104859
-0.812236		0.105056
-0.811724	0.156475
-0.81151		0.105253
-0.81086		0.10545
-0.810495		0.105646
-0.810439		0.105843
-0.810222		0.10604
-0.810197		0.106236
-0.809958		0.106433
-0.809007		0.10663
-0.808653		0.106827
-0.807953		0.107023
-0.80793		0.10722
-0.807221		0.107417
-0.805794		0.107614
-0.805632		0.10781
-0.805566		0.108007
-0.804054		0.108204
-0.803739		0.108401
-0.803548		0.108597
-0.802745	0.158273
-0.802002	0.160072
-0.801935		0.108794
-0.800279		0.108991
-0.798926		0.109187
-0.798573	0.161871
-0.797739		0.109384
-0.797378		0.109581
-0.795722		0.109778
-0.795485		0.109974
-0.79511	0.163669
-0.794389		0.110171
-0.793354		0.110368
-0.793352		0.110565
-0.792781		0.110761
-0.79229		0.110958
-0.791771		0.111155
-0.790133		0.111352
-0.789995		0.111548
-0.789949		0.111745
-0.788848		0.111942
-0.788285		0.112139
-0.787726		0.112335
-0.785683		0.112532
-0.785252	0.165468
-0.784787		0.112729
-0.784001		0.112925
-0.78189		0.113122
-0.780575		0.113319
-0.780383		0.113516
-0.779483		0.113712
-0.779262		0.113909
-0.779123		0.114106
-0.777513		0.114303
-0.777104		0.114499
-0.776457		0.114696
-0.775699		0.114893
-0.774534		0.11509
-0.774146		0.115286
-0.773731		0.115483
-0.773258		0.11568
-0.773015		0.115876
-0.772455		0.116073
-0.772214		0.11627
-0.771735		0.116467
-0.771514		0.116663
-0.771443		0.11686
-0.76995		0.117057
-0.768973		0.117254
-0.768276		0.11745
-0.767418		0.117647
-0.767129	0.167266
-0.766429	0.169065
-0.766102		0.117844
-0.765089		0.118041
-0.764968		0.118237
-0.764771		0.118434
-0.763838	0.170863
-0.763425		0.118631
-0.763126		0.118827
-0.762712		0.119024
-0.76252		0.119221
-0.761161		0.119418
-0.760985		0.119614
-0.760701		0.119811
-0.760697		0.120008
-0.760216		0.120205
-0.759982	0.172662
-0.759702		0.120401
-0.759185		0.120598
-0.759007		0.120795
-0.758872	0.17446
-0.757544		0.120992
-0.756925		0.121188
-0.756764		0.121385
-0.756726		0.121582
-0.755938		0.121778
-0.755177		0.121975
-0.754567		0.122172
-0.753576		0.122369
-0.752598		0.122565
-0.75246		0.122762
-0.751993		0.122959
-0.750744		0.123156
-0.750098		0.123352
-0.749938		0.123549
-0.749274		0.123746
-0.749125		0.123943
-0.748277		0.124139
-0.747796		0.124336
-0.747487		0.124533
-0.747374		0.124729
-0.746755	0.176259
-0.745326		0.124926
-0.745136		0.125123
-0.7451		0.12532
-0.744981		0.125516
-0.743748		0.125713
-0.742993		0.12591
-0.74125		0.126107
-0.740597		0.126303
-0.740352		0.1265
-0.739869		0.126697
-0.739502		0.126894
-0.737538		0.12709
-0.737225		0.127287
-0.736581		0.127484
-0.736015		0.127681
-0.735854		0.127877
-0.734909		0.128074
-0.734707		0.128271
-0.734501		0.128467
-0.73272		0.128664
-0.732624	0.178058
-0.732447		0.128861
-0.731449		0.129058
-0.729566		0.129254
-0.729257		0.129451
-0.729212		0.129648
-0.728441	0.179856
-0.728398		0.129845
-0.727632		0.130041
-0.727487		0.130238
-0.726721		0.130435
-0.726648		0.130632
-0.726503		0.130828
-0.725695		0.131025
-0.725505		0.131222
-0.725463		0.131418
-0.7254		0.131615
-0.725381		0.131812
-0.724915		0.132009
-0.724063		0.132205
-0.723797		0.132402
-0.723673		0.132599
-0.723564		0.132796
-0.723535		0.132992
-0.723205		0.133189
-0.722324		0.133386
-0.721475		0.133583
-0.719736		0.133779
-0.718253		0.133976
-0.71731		0.134173
-0.716944		0.134369
-0.716393		0.134566
-0.716153		0.134763
-0.715437		0.13496
-0.714701		0.135156
-0.71421		0.135353
-0.713475		0.13555
-0.713263		0.135747
-0.713206		0.135943
-0.7128	0.181655
-0.712774		0.13614
-0.712634		0.136337
-0.712018		0.136534
-0.711048		0.13673
-0.710607		0.136927
-0.710178		0.137124
-0.709711		0.13732
-0.709308		0.137517
-0.708548		0.137714
-0.70847		0.137911
-0.707196		0.138107
-0.70617		0.138304
-0.705817		0.138501
-0.705748		0.138698
-0.705618		0.138894
-0.705067		0.139091
-0.704337		0.139288
-0.703653		0.139485
-0.703622		0.139681
-0.702898		0.139878
-0.702651	0.183453
-0.701947		0.140075
-0.70191		0.140271
-0.701318		0.140468
-0.701188		0.140665
-0.701011		0.140862
-0.70038	0.185252
-0.700069		0.141058
-0.699182		0.141255
-0.698998		0.141452
-0.69792	0.18705
-0.697138		0.141649
-0.696586		0.141845
-0.694949		0.142042
-0.693813		0.142239
-0.693463		0.142436
-0.692782		0.142632
-0.692769	0.188849
-0.692467	0.190647
-0.692434		0.142829
-0.691958		0.143026
-0.691878		0.143223
-0.691866	0.192446
-0.691518		0.143419
-0.690304		0.143616
-0.690053		0.143813
-0.689255		0.144009
-0.689194		0.144206
-0.688645		0.144403
-0.688424		0.1446
-0.685645		0.144796
-0.685637		0.144993
-0.685574		0.14519
-0.685508		0.145387
-0.68535		0.145583
-0.685279		0.14578
-0.68511		0.145977
-0.684959		0.146174
-0.684703		0.14637
-0.684481		0.146567
-0.683105	0.194245
-0.682432		0.146764
-0.682409		0.14696
-0.682198		0.147157
-0.682169		0.147354
-0.681664		0.147551
-0.680754		0.147747
-0.679455		0.147944
-0.679383		0.148141
-0.679318		0.148338
-0.679036		0.148534
-0.678534		0.148731
-0.678162		0.148928
-0.677999	0.196043
-0.677048		0.149125
-0.676966		0.149321
-0.676606		0.149518
-0.676578		0.149715
-0.675578		0.149911
-0.675235		0.150108
-0.675043		0.150305
-0.674791		0.150502
-0.674316		0.150698
-0.674236		0.150895
-0.674013		0.151092
-0.67398		0.151289
-0.673947		0.151485
-0.672157		0.151682
-0.671553		0.151879
-0.671531		0.152076
-0.670806		0.152272
-0.670718		0.152469
-0.670434		0.152666
-0.67017		0.152862
-0.670062		0.153059
-0.67002		0.153256
-0.66971		0.153453
-0.669561	0.197842
-0.669235		0.153649
-0.669068		0.153846
-0.669057		0.154043
-0.668805		0.15424
-0.668035		0.154436
-0.667999		0.154633
-0.667289		0.15483
-0.666838		0.155027
-0.666642		0.155223
-0.666631		0.15542
-0.666118		0.155617
-0.665472		0.155813
-0.665313	0.19964
-0.665304		0.15601
-0.665172		0.156207
-0.664982		0.156404
-0.664694		0.1566
-0.663191		0.156797
-0.662686		0.156994
-0.662299		0.157191
-0.66152		0.157387
-0.661297		0.157584
-0.660647		0.157781
-0.660059	0.201439
-0.66002		0.157978
-0.659674		0.158174
-0.659637		0.158371
-0.659604		0.158568
-0.658344	0.203237
-0.65813		0.158765
-0.658078		0.158961
-0.657773		0.159158
-0.657579		0.159355
-0.657561		0.159551
-0.657035		0.159748
-0.656933		0.159945
-0.656359		0.160142
-0.656221		0.160338
-0.655976		0.160535
-0.655688		0.160732
-0.655676		0.160929
-0.654815		0.161125
-0.653802		0.161322
-0.652999		0.161519
-0.652288		0.161716
-0.652144		0.161912
-0.651939		0.162109
-0.651739		0.162306
-0.651682		0.162502
-0.651585		0.162699
-0.6514		0.162896
-0.650009		0.163093
-0.649574		0.163289
-0.648813		0.163486
-0.648368		0.163683
-0.648328		0.16388
-0.646998		0.164076
-0.646916		0.164273
-0.646475		0.16447
-0.646107	0.205036
-0.645111	0.206835
-0.644705		0.164667
-0.644528		0.164863
-0.643708		0.16506
-0.643456		0.165257
-0.643327		0.165453
-0.643155		0.16565
-0.642743		0.165847
-0.642713		0.166044
-0.642627		0.16624
-0.642355		0.166437
-0.641304		0.166634
-0.640709		0.166831
-0.640152		0.167027
-0.639833		0.167224
-0.639761		0.167421
-0.63948		0.167618
-0.638026		0.167814
-0.637954		0.168011
-0.637465		0.168208
-0.63683	0.208633
-0.636333		0.168404
-0.635956		0.168601
-0.635097		0.168798
-0.634982		0.168995
-0.634788		0.169191
-0.634588		0.169388
-0.63412	0.210432
-0.634097		0.169585
-0.633948		0.169782
-0.633583		0.169978
-0.633502		0.170175
-0.633379		0.170372
-0.633326		0.170569
-0.633214		0.170765
-0.631609		0.170962
-0.63144	0.21223
-0.631382		0.171159
-0.631317		0.171355
-0.631179		0.171552
-0.630908		0.171749
-0.630809		0.171946
-0.630297		0.172142
-0.630186		0.172339
-0.630048		0.172536
-0.629771		0.172733
-0.629101		0.172929
-0.629014		0.173126
-0.628625		0.173323
-0.628442		0.17352
-0.627876		0.173716
-0.627694	0.214029
-0.627142		0.173913
-0.627015		0.17411
-0.626998		0.174307
-0.626282		0.174503
-0.625335		0.1747
-0.625072		0.174897
-0.624375		0.175093
-0.624143		0.17529
-0.623832		0.175487
-0.622818		0.175684
-0.622505		0.17588
-0.621721		0.176077
-0.621617		0.176274
-0.620427		0.176471
-0.620304		0.176667
-0.620281		0.176864
-0.620113		0.177061
-0.619952		0.177258
-0.619855		0.177454
-0.61933		0.177651
-0.619298		0.177848
-0.619093		0.178044
-0.618664		0.178241
-0.618502	0.215827
-0.618487		0.178438
-0.617494	0.217626
-0.617236		0.178635
-0.615659	0.219424
-0.615201		0.178831
-0.615054		0.179028
-0.613422		0.179225
-0.613184		0.179422
-0.613155		0.179618
-0.613124		0.179815
-0.613094		0.180012
-0.613092	0.221223
-0.612599		0.180209
-0.612553	0.223022
-0.612323		0.180405
-0.612261		0.180602
-0.611819		0.180799
-0.611667		0.180995
-0.611232		0.181192
-0.611078		0.181389
-0.610681		0.181586
-0.610403		0.181782
-0.609984		0.181979
-0.609875		0.182176
-0.609385		0.182373
-0.609293		0.182569
-0.609022		0.182766
-0.608131		0.182963
-0.607391		0.18316
-0.607271		0.183356
-0.607121		0.183553
-0.607113		0.18375
-0.606985		0.183946
-0.606386		0.184143
-0.606375		0.18434
-0.606029		0.184537
-0.605808		0.184733
-0.605778		0.18493
-0.605482		0.185127
-0.605324		0.185324
-0.605256		0.18552
-0.604616		0.185717
-0.604611	0.22482
-0.603829		0.185914
-0.603745	0.226619
-0.603555	0.228417
-0.603271		0.186111
-0.601768		0.186307
-0.601386		0.186504
-0.601384		0.186701
-0.601259	0.230216
-0.59921		0.186897
-0.598771		0.187094
-0.598619		0.187291
-0.59851		0.187488
-0.598313	0.232014
-0.59818		0.187684
-0.59748		0.187881
-0.597464	0.233813
-0.597336		0.188078
-0.596973		0.188275
-0.596621		0.188471
-0.596454		0.188668
-0.595945		0.188865
-0.594277		0.189062
-0.593259		0.189258
-0.593175		0.189455
-0.592773		0.189652
-0.592179		0.189849
-0.59211		0.190045
-0.591866		0.190242
-0.59136	0.235612
-0.59135	0.23741
-0.591302		0.190439
-0.591296	0.239209
-0.59116		0.190635
-0.590319		0.190832
-0.590229		0.191029
-0.589959		0.191226
-0.589895		0.191422
-0.589523		0.191619
-0.588902	0.241007
-0.588782		0.191816
-0.588464		0.192013
-0.588291		0.192209
-0.587996		0.192406
-0.587811		0.192603
-0.587758		0.1928
-0.587129		0.192996
-0.587129		0.193193
-0.58712		0.19339
-0.587111		0.193586
-0.586465		0.193783
-0.586305		0.19398
-0.586264	0.242806
-0.585789	0.244604
-0.585547		0.194177
-0.584645		0.194373
-0.584161		0.19457
-0.584074		0.194767
-0.583573		0.194964
-0.583555		0.19516
-0.583531		0.195357
-0.582807	0.246403
-0.582687		0.195554
-0.582531		0.195751
-0.582378		0.195947
-0.5823		0.196144
-0.581761		0.196341
-0.581184		0.196537
-0.580711		0.196734
-0.580641		0.196931
-0.580571		0.197128
-0.580499		0.197324
-0.580408		0.197521
-0.580385		0.197718
-0.580219		0.197915
-0.579827		0.198111
-0.579723		0.198308
-0.578535		0.198505
-0.578367		0.198702
-0.57798		0.198898
-0.57765		0.199095
-0.577063		0.199292
-0.577035		0.199488
-0.576948		0.199685
-0.576933		0.199882
-0.576471	0.248201
-0.576349		0.200079
-0.576209		0.200275
-0.575982		0.200472
-0.575083		0.200669
-0.574797		0.200866
-0.574055		0.201062
-0.573403		0.201259
-0.573061	0.25
-0.572863		0.201456
-0.572322		0.201653
-0.572162		0.201849
-0.572065	0.251799
-0.572048		0.202046
-0.571532	0.253597
-0.570592	0.255396
-0.569874		0.202243
-0.569354		0.202439
-0.569055		0.202636
-0.568913		0.202833
-0.568718		0.20303
-0.567568		0.203226
-0.567451		0.203423
-0.567304		0.20362
-0.567275		0.203817
-0.565234		0.204013
-0.564476	0.257194
-0.564384		0.20421
-0.564268	0.258993
-0.563962		0.204407
-0.563843		0.204604
-0.563335		0.2048
-0.562706		0.204997
-0.56206		0.205194
-0.561497		0.205391
-0.5614		0.205587
-0.561073		0.205784
-0.560324		0.205981
-0.560136	0.260791
-0.559367		0.206177
-0.558287		0.206374
-0.558187		0.206571
-0.558139		0.206768
-0.557577		0.206964
-0.557238	0.26259
-0.557233		0.207161
-0.556538		0.207358
-0.55646		0.207555
-0.556323		0.207751
-0.55589		0.207948
-0.555812		0.208145
-0.555538		0.208342
-0.555396		0.208538
-0.554852		0.208735
-0.554821		0.208932
-0.554733		0.209128
-0.553855		0.209325
-0.553381		0.209522
-0.553326		0.209719
-0.55235		0.209915
-0.55211		0.210112
-0.551761		0.210309
-0.551692	0.264388
-0.551452	0.266187
-0.551418		0.210506
-0.551089		0.210702
-0.550873		0.210899
-0.550793		0.211096
-0.550743		0.211293
-0.550215		0.211489
-0.549503		0.211686
-0.549266		0.211883
-0.549198		0.212079
-0.548394	0.267986
-0.548285		0.212276
-0.54778		0.212473
-0.54719		0.21267
-0.547019		0.212866
-0.545043		0.213063
-0.544915		0.21326
-0.544678		0.213457
-0.544059		0.213653
-0.544052		0.21385
-0.544004		0.214047
-0.543512		0.214244
-0.543334		0.21444
-0.54302		0.214637
-0.542923		0.214834
-0.542786		0.21503
-0.542657		0.215227
-0.542412		0.215424
-0.54208		0.215621
-0.541948		0.215817
-0.541808		0.216014
-0.541189		0.216211
-0.540807		0.216408
-0.540785		0.216604
-0.540732	0.269784
-0.540299		0.216801
-0.539995	0.271583
-0.539801		0.216998
-0.539643	0.273381
-0.539559		0.217195
-0.538532		0.217391
-0.538338		0.217588
-0.538269		0.217785
-0.538113		0.217982
-0.538019		0.218178
-0.536821		0.218375
-0.536716		0.218572
-0.534751		0.218768
-0.534634	0.27518
-0.53437		0.218965
-0.534212		0.219162
-0.534004		0.219359
-0.533705		0.219555
-0.53274		0.219752
-0.532582		0.219949
-0.531877		0.220146
-0.53179		0.220342
-0.531743		0.220539
-0.53155		0.220736
-0.531487		0.220933
-0.53081		0.221129
-0.530671		0.221326
-0.530568		0.221523
-0.529773		0.221719
-0.529302	0.276978
-0.529142		0.221916
-0.528691		0.222113
-0.528617		0.22231
-0.528598		0.222506
-0.528038		0.222703
-0.527616	0.278777
-0.527436		0.2229
-0.527343		0.223097
-0.527288		0.223293
-0.527164		0.22349
-0.526554	0.280576
-0.526157	0.282374
-0.525927		0.223687
-0.525761	0.284173
-0.525219		0.223884
-0.525027		0.22408
-0.524974		0.224277
-0.524604		0.224474
-0.524248	0.285971
-0.523741		0.22467
-0.523187		0.224867
-0.522235		0.225064
-0.522125		0.225261
-0.521978		0.225457
-0.521906		0.225654
-0.521742		0.225851
-0.521654		0.226048
-0.521045		0.226244
-0.521029		0.226441
-0.520947		0.226638
-0.520728		0.226835
-0.520495		0.227031
-0.51993		0.227228
-0.519764		0.227425
-0.519685		0.227621
-0.519251		0.227818
-0.518999		0.228015
-0.518739		0.228212
-0.518428		0.228408
-0.518124		0.228605
-0.517749		0.228802
-0.516752		0.228999
-0.516543		0.229195
-0.516433	0.28777
-0.51619		0.229392
-0.516149		0.229589
-0.515511		0.229786
-0.515509		0.229982
-0.515194		0.230179
-0.514886		0.230376
-0.514493		0.230573
-0.513803		0.230769
-0.513638		0.230966
-0.513348		0.231163
-0.513019		0.231359
-0.512849		0.231556
-0.512753		0.231753
-0.512651	0.289568
-0.511739		0.23195
-0.511733		0.232146
-0.511222		0.232343
-0.510639	0.291367
-0.510363		0.23254
-0.510128		0.232737
-0.509325		0.232933
-0.50879		0.23313
-0.508377		0.233327
-0.508264		0.233524
-0.508004		0.23372
-0.50792		0.233917
-0.507206		0.234114
-0.507025		0.23431
-0.506845		0.234507
-0.506599	0.293165
-0.506159	0.294964
-0.505841		0.234704
-0.505074		0.234901
-0.505023		0.235097
-0.504938	0.296763
-0.504826		0.235294
-0.503256		0.235491
-0.503137		0.235688
-0.502991		0.235884
-0.502954		0.236081
-0.502606		0.236278
-0.502414		0.236475
-0.502285		0.236671
-0.502024		0.236868
-0.501892	0.298561
-0.501405		0.237065
-0.501292		0.237261
-0.500966		0.237458
-0.500896		0.237655
-0.500553		0.237852
-0.500154		0.238048
-0.500064		0.238245
-0.499577	0.30036
-0.4987		0.238442
-0.498442		0.238639
-0.498343		0.238835
-0.498216		0.239032
-0.497841		0.239229
-0.49725	0.302158
-0.497175		0.239426
-0.496781		0.239622
-0.496741		0.239819
-0.496492		0.240016
-0.496445	0.303957
-0.496356		0.240212
-0.496095		0.240409
-0.4956		0.240606
-0.495561		0.240803
-0.495272		0.240999
-0.495231		0.241196
-0.495173		0.241393
-0.494634		0.24159
-0.494563		0.241786
-0.493797		0.241983
-0.493571		0.24218
-0.492868		0.242377
-0.492565		0.242573
-0.491859		0.24277
-0.490364		0.242967
-0.490143		0.243163
-0.489889		0.24336
-0.489792		0.243557
-0.48964		0.243754
-0.48945		0.24395
-0.488562		0.244147
-0.488546		0.244344
-0.488348		0.244541
-0.488182		0.244737
-0.48744		0.244934
-0.487295		0.245131
-0.487075		0.245328
-0.486622		0.245524
-0.486067		0.245721
-0.485751		0.245918
-0.485574		0.246115
-0.485263		0.246311
-0.483956		0.246508
-0.483688		0.246705
-0.483308		0.246901
-0.483244		0.247098
-0.482291		0.247295
-0.482133		0.247492
-0.482101	0.305755
-0.481816		0.247688
-0.48179		0.247885
-0.481597		0.248082
-0.48125		0.248279
-0.479822		0.248475
-0.479567		0.248672
-0.47944		0.248869
-0.479337		0.249066
-0.479198		0.249262
-0.47905		0.249459
-0.478971		0.249656
-0.478576		0.249852
-0.478256		0.250049
-0.47787		0.250246
-0.477751		0.250443
-0.477015		0.250639
-0.476953		0.250836
-0.476573		0.251033
-0.476405		0.25123
-0.475843		0.251426
-0.475603		0.251623
-0.475227		0.25182
-0.475037		0.252017
-0.474518		0.252213
-0.474275		0.25241
-0.474115		0.252607
-0.47316		0.252803
-0.472849		0.253
-0.472802		0.253197
-0.47277		0.253394
-0.472587		0.25359
-0.472379		0.253787
-0.471914		0.253984
-0.471781		0.254181
-0.471648		0.254377
-0.470851		0.254574
-0.470398		0.254771
-0.469613		0.254968
-0.469397		0.255164
-0.469247		0.255361
-0.469232		0.255558
-0.468463		0.255754
-0.46822		0.255951
-0.467021		0.256148
-0.466314		0.256345
-0.465783		0.256541
-0.465097	0.307554
-0.464911		0.256738
-0.464827		0.256935
-0.464421		0.257132
-0.463769		0.257328
-0.463313		0.257525
-0.463249		0.257722
-0.462643		0.257919
-0.462521	0.309353
-0.462439		0.258115
-0.461795		0.258312
-0.461544	0.311151
-0.461084		0.258509
-0.461054		0.258705
-0.46101		0.258902
-0.459993		0.259099
-0.459814		0.259296
-0.459658		0.259492
-0.459432		0.259689
-0.459307		0.259886
-0.459279		0.260083
-0.459174		0.260279
-0.458583		0.260476
-0.458191		0.260673
-0.458034		0.26087
-0.457912		0.261066
-0.457803		0.261263
-0.457012	0.31295
-0.456855		0.26146
-0.456624		0.261657
-0.456506		0.261853
-0.456237		0.26205
-0.456076		0.262247
-0.456068		0.262443
-0.455836		0.26264
-0.45576		0.262837
-0.455652	0.314748
-0.455259		0.263034
-0.45517		0.26323
-0.455085		0.263427
-0.454998		0.263624
-0.454796		0.263821
-0.454742		0.264017
-0.454686		0.264214
-0.454639	0.316547
-0.454551		0.264411
-0.454344		0.264608
-0.453991		0.264804
-0.452968		0.265001
-0.452868		0.265198
-0.452854	0.318345
-0.452035		0.265394
-0.451497		0.265591
-0.4514		0.265788
-0.450042		0.265985
-0.449875		0.266181
-0.449498		0.266378
-0.449431		0.266575
-0.449053		0.266772
-0.448809		0.266968
-0.44875		0.267165
-0.448462		0.267362
-0.448364	0.320144
-0.44833		0.267559
-0.447265		0.267755
-0.447244		0.267952
-0.447026		0.268149
-0.446888		0.268345
-0.446579		0.268542
-0.446265		0.268739
-0.445791	0.321942
-0.445408		0.268936
-0.445146		0.269132
-0.44499		0.269329
-0.444982		0.269526
-0.444329	0.323741
-0.444214		0.269723
-0.444036		0.269919
-0.443555		0.270116
-0.443426		0.270313
-0.443374		0.27051
-0.443155		0.270706
-0.442885		0.270903
-0.442738		0.2711
-0.442435		0.271296
-0.442431	0.32554
-0.442296		0.271493
-0.442197		0.27169
-0.442026		0.271887
-0.441928		0.272083
-0.441904		0.27228
-0.441898		0.272477
-0.44189	0.327338
-0.441523		0.272674
-0.441081	0.329137
-0.441062		0.27287
-0.44081	0.330935
-0.44077		0.273067
-0.440756		0.273264
-0.440536		0.273461
-0.440517		0.273657
-0.440107		0.273854
-0.440098		0.274051
-0.439446		0.274247
-0.439321		0.274444
-0.437493		0.274641
-0.437072	0.332734
-0.436789		0.274838
-0.436181		0.275034
-0.436159		0.275231
-0.435319	0.334532
-0.435115		0.275428
-0.434997		0.275625
-0.434578		0.275821
-0.434142		0.276018
-0.433999		0.276215
-0.433958		0.276412
-0.433626		0.276608
-0.433406		0.276805
-0.432978		0.277002
-0.43279		0.277199
-0.4323		0.277395
-0.432227		0.277592
-0.432184		0.277789
-0.432167		0.277985
-0.432017	0.336331
-0.431984		0.278182
-0.431758	0.33813
-0.431723		0.278379
-0.431459		0.278576
-0.431266		0.278772
-0.431094		0.278969
-0.431041		0.279166
-0.430783		0.279363
-0.430212		0.279559
-0.429904		0.279756
-0.429889		0.279953
-0.429665		0.28015
-0.429609		0.280346
-0.428449		0.280543
-0.427714		0.28074
-0.427675		0.280936
-0.427343		0.281133
-0.427245		0.28133
-0.426724		0.281527
-0.42613		0.281723
-0.425798	0.339928
-0.42579		0.28192
-0.425349		0.282117
-0.425278		0.282314
-0.425203		0.28251
-0.424538		0.282707
-0.424263		0.282904
-0.424022		0.283101
-0.423752		0.283297
-0.423534		0.283494
-0.423355		0.283691
-0.423284		0.283887
-0.423231		0.284084
-0.422968		0.284281
-0.422939		0.284478
-0.422848		0.284674
-0.422491		0.284871
-0.422343	0.341727
-0.42223	0.343525
-0.422028		0.285068
-0.421649		0.285265
-0.421119		0.285461
-0.420585		0.285658
-0.419932		0.285855
-0.419793		0.286052
-0.419784		0.286248
-0.419271	0.345324
-0.418769		0.286445
-0.41876		0.286642
-0.417851		0.286838
-0.417358		0.287035
-0.416311	0.347122
-0.416309		0.287232
-0.415844		0.287429
-0.415476		0.287625
-0.415291		0.287822
-0.415285		0.288019
-0.414281		0.288216
-0.414		0.288412
-0.413724		0.288609
-0.413612	0.348921
-0.413158		0.288806
-0.412733		0.289003
-0.412448		0.289199
-0.412381		0.289396
-0.412164		0.289593
-0.411943		0.289789
-0.411795		0.289986
-0.411502		0.290183
-0.410445		0.29038
-0.410083		0.290576
-0.410063		0.290773
-0.409701	0.350719
-0.40969		0.29097
-0.409424		0.291167
-0.409387		0.291363
-0.409222		0.29156
-0.408479	0.352518
-0.408363		0.291757
-0.408115	0.354317
-0.408048	0.356115
-0.407612		0.291954
-0.406641		0.29215
-0.406072		0.292347
-0.405958		0.292544
-0.40576		0.292741
-0.405743	0.357914
-0.405539	0.359712
-0.405013		0.292937
-0.405004		0.293134
-0.404999		0.293331
-0.404817		0.293527
-0.40417		0.293724
-0.403883	0.361511
-0.403294	0.363309
-0.403188		0.293921
-0.403112		0.294118
-0.403086		0.294314
-0.402751		0.294511
-0.402548		0.294708
-0.402402		0.294905
-0.402089		0.295101
-0.401745		0.295298
-0.401615		0.295495
-0.401506		0.295692
-0.401231		0.295888
-0.400929		0.296085
-0.40087		0.296282
-0.400792		0.296478
-0.399805		0.296675
-0.398969	0.365108
-0.398666		0.296872
-0.398318		0.297069
-0.398037		0.297265
-0.39774		0.297462
-0.397217		0.297659
-0.397079		0.297856
-0.397009		0.298052
-0.396819		0.298249
-0.39667		0.298446
-0.396613		0.298643
-0.396459		0.298839
-0.395902	0.366906
-0.395386	0.368705
-0.395184	0.370504
-0.39491		0.299036
-0.394672		0.299233
-0.394551		0.299429
-0.394357		0.299626
-0.393996		0.299823
-0.393781	0.372302
-0.393504		0.30002
-0.392961		0.300216
-0.39201		0.300413
-0.391983		0.30061
-0.391799	0.374101
-0.39172		0.300807
-0.391537		0.301003
-0.391259		0.3012
-0.391119		0.301397
-0.391038		0.301594
-0.391021	0.375899
-0.390689		0.30179
-0.390481		0.301987
-0.389766		0.302184
-0.389762		0.30238
-0.389754		0.302577
-0.389459		0.302774
-0.389131		0.302971
-0.388611		0.303167
-0.388495		0.303364
-0.388021		0.303561
-0.387693	0.377698
-0.387273		0.303758
-0.387134		0.303954
-0.387039		0.304151
-0.386859		0.304348
-0.386718		0.304545
-0.38644		0.304741
-0.386277		0.304938
-0.386187		0.305135
-0.386048		0.305331
-0.385876		0.305528
-0.385786		0.305725
-0.385186	0.379496
-0.384968		0.305922
-0.384788		0.306118
-0.384492		0.306315
-0.384171		0.306512
-0.384038		0.306709
-0.38351		0.306905
-0.383304		0.307102
-0.383143		0.307299
-0.382571		0.307496
-0.382418		0.307692
-0.382414	0.381295
-0.382262		0.307889
-0.382259		0.308086
-0.381641		0.308283
-0.381616		0.308479
-0.381055		0.308676
-0.380012		0.308873
-0.379455		0.309069
-0.379112		0.309266
-0.379067		0.309463
-0.378727		0.30966
-0.378381		0.309856
-0.378097		0.310053
-0.378052		0.31025
-0.377664		0.310447
-0.377574		0.310643
-0.376852		0.31084
-0.376654		0.311037
-0.376638		0.311234
-0.376517		0.31143
-0.375747		0.311627
-0.375677	0.383094
-0.375656		0.311824
-0.375526		0.31202
-0.375486		0.312217
-0.375439		0.312414
-0.375316		0.312611
-0.374066		0.312807
-0.374043		0.313004
-0.374031		0.313201
-0.373932		0.313398
-0.373781		0.313594
-0.373685		0.313791
-0.3733		0.313988
-0.373216		0.314185
-0.373106		0.314381
-0.372853	0.384892
-0.372574		0.314578
-0.37221		0.314775
-0.371938		0.314971
-0.371922		0.315168
-0.370953		0.315365
-0.3709		0.315562
-0.370831		0.315758
-0.370757		0.315955
-0.370552		0.316152
-0.370475		0.316349
-0.370294		0.316545
-0.369724		0.316742
-0.36971		0.316939
-0.369065		0.317136
-0.36901	0.386691
-0.369002		0.317332
-0.368399		0.317529
-0.368194		0.317726
-0.368122		0.317922
-0.368034		0.318119
-0.367335		0.318316
-0.367175		0.318513
-0.365978		0.318709
-0.365833		0.318906
-0.365738	0.388489
-0.365721		0.319103
-0.36527		0.3193
-0.365246		0.319496
-0.364884		0.319693
-0.363529		0.31989
-0.363267		0.320087
-0.362752	0.390288
-0.362466		0.320283
-0.361507		0.32048
-0.360791		0.320677
-0.360779		0.320873
-0.360674		0.32107
-0.360658		0.321267
-0.360505		0.321464
-0.360294		0.32166
-0.359434		0.321857
-0.359275		0.322054
-0.359222	0.392086
-0.359059		0.322251
-0.358503		0.322447
-0.358086		0.322644
-0.358029		0.322841
-0.357842		0.323038
-0.357479		0.323234
-0.357445		0.323431
-0.357015		0.323628
-0.356122		0.323825
-0.355974		0.324021
-0.355187		0.324218
-0.35506		0.324415
-0.355026		0.324611
-0.35474		0.324808
-0.35471		0.325005
-0.354651		0.325202
-0.35451		0.325398
-0.354506		0.325595
-0.354291		0.325792
-0.353751		0.325989
-0.353672		0.326185
-0.353067		0.326382
-0.352917	0.393885
-0.352694		0.326579
-0.352647		0.326776
-0.352538		0.326972
-0.3524		0.327169
-0.352093		0.327366
-0.35154		0.327562
-0.350828		0.327759
-0.350605		0.327956
-0.350533		0.328153
-0.3504		0.328349
-0.35027		0.328546
-0.350264		0.328743
-0.349921		0.32894
-0.349886		0.329136
-0.349816		0.329333
-0.349762		0.32953
-0.349754		0.329727
-0.34956		0.329923
-0.349279		0.33012
-0.349216		0.330317
-0.34916		0.330513
-0.349095		0.33071
-0.348607	0.395683
-0.348178	0.397482
-0.347974	0.399281
-0.347316		0.330907
-0.347037		0.331104
-0.345884		0.3313
-0.345444		0.331497
-0.345372		0.331694
-0.345104		0.331891
-0.344524		0.332087
-0.344295		0.332284
-0.344116		0.332481
-0.343762		0.332678
-0.343598		0.332874
-0.343418		0.333071
-0.343217		0.333268
-0.342677		0.333464
-0.342627		0.333661
-0.342297		0.333858
-0.342241		0.334055
-0.342125		0.334251
-0.341942		0.334448
-0.341432		0.334645
-0.341394		0.334842
-0.341057		0.335038
-0.34102		0.335235
-0.340983	0.401079
-0.340839		0.335432
-0.340752		0.335629
-0.340518		0.335825
-0.340339		0.336022
-0.340189		0.336219
-0.340093		0.336415
-0.339982		0.336612
-0.339682		0.336809
-0.338878		0.337006
-0.338543		0.337202
-0.338474		0.337399
-0.338431		0.337596
-0.337918		0.337793
-0.337062		0.337989
-0.336898		0.338186
-0.336884		0.338383
-0.336481		0.33858
-0.336468		0.338776
-0.336093		0.338973
-0.335893		0.33917
-0.335812		0.339367
-0.335695		0.339563
-0.335598		0.33976
-0.335351		0.339957
-0.335103		0.340153
-0.335099	0.402878
-0.334819		0.34035
-0.334658	0.404676
-0.334624		0.340547
-0.334272		0.340744
-0.334269		0.34094
-0.334104		0.341137
-0.333498		0.341334
-0.333313		0.341531
-0.333211		0.341727
-0.333161		0.341924
-0.331836		0.342121
-0.331825		0.342318
-0.33094		0.342514
-0.330816		0.342711
-0.330786		0.342908
-0.330739		0.343104
-0.330683		0.343301
-0.330669		0.343498
-0.330312		0.343695
-0.32934		0.343891
-0.329331		0.344088
-0.329248		0.344285
-0.329178	0.406475
-0.328873		0.344482
-0.328398	0.408273
-0.328332		0.344678
-0.328315		0.344875
-0.327787		0.345072
-0.327508		0.345269
-0.327508		0.345465
-0.327473		0.345662
-0.327233		0.345859
-0.32653		0.346055
-0.326467		0.346252
-0.326002		0.346449
-0.325851		0.346646
-0.325601		0.346842
-0.325169		0.347039
-0.325025		0.347236
-0.324879		0.347433
-0.324764		0.347629
-0.324506		0.347826
-0.323899	0.410072
-0.323792		0.348023
-0.323667	0.41187
-0.323014		0.34822
[truncated: 3,637 more rows]

## Sheet: Fig. 6b
DICER1 thyroid cancer				Dicer1 ovarian GEMM
Log2 FC (HM/WT)	Targets	Non-targets		Log2 FC (HM/WT)	Targets	Non-targets
-4.70145	0.0015748			-5.54384		0.00014207
-4.65729	0.00314961			-5.19622		0.00028413
-4.24654		0.00138696		-5.1853		0.0004262
-4.21075		0.00277393		-4.97363		0.00056826
-4.1445	0.00472441			-4.8398		0.00071033
-3.96343		0.00416089		-4.82563		0.00085239
-3.69936	0.00629921			-4.7838		0.00099446
-3.30234		0.00554785		-4.72608		0.00113653
-3.20139	0.00787402			-4.6634		0.00127859
-2.95066		0.00693481		-4.65989		0.00142066
-2.88875		0.00832178		-4.57903		0.00156272
-2.88829	0.00944882			-4.545		0.00170479
-2.76139		0.00970874		-4.45692		0.00184685
-2.60494	0.0110236			-4.452		0.00198892
-2.5199	0.0125984			-4.40134		0.00213098
-2.49393	0.0141732			-4.39226		0.00227305
-2.396	0.015748			-4.37004		0.00241512
-2.37359	0.0173228			-4.31275		0.00255718
-2.35705	0.0188976			-4.27091	0.00531915
-2.31773		0.0110957		-4.14655		0.00269925
-2.30741		0.0124827		-4.11203		0.00284131
-2.28903	0.0204724			-4.03946		0.00298338
-2.26358		0.0138696		-3.95205		0.00312544
-2.20179	0.0220472			-3.94984		0.00326751
-2.17163		0.0152566		-3.94645	0.0106383
-2.14985	0.023622			-3.90694		0.00340958
-2.13571	0.0251968			-3.89461		0.00355164
-2.10283	0.0267717			-3.89072		0.00369371
-2.03398		0.0166436		-3.86011		0.00383577
-2.00196	0.0283465			-3.83622		0.00397784
-1.96624	0.0299213			-3.83419		0.0041199
-1.96215		0.0180305		-3.79237		0.00426197
-1.91073		0.0194175		-3.77225		0.00440403
-1.91041		0.0208044		-3.74084		0.0045461
-1.88388		0.0221914		-3.71646		0.00468817
-1.88372	0.0314961			-3.71609		0.00483023
-1.87872		0.0235784		-3.70992		0.0049723
-1.84579	0.0330709			-3.70458		0.00511436
-1.83195	0.0346457			-3.69829	0.0159575
-1.81516		0.0249653		-3.69063		0.00525643
-1.77602	0.0362205			-3.68311		0.00539849
-1.77128	0.0377953			-3.68134		0.00554056
-1.71409	0.0393701			-3.67509		0.00568263
-1.69411	0.0409449			-3.67406		0.00582469
-1.68268	0.0425197			-3.63155		0.00596676
-1.67667	0.0440945			-3.62958		0.00610882
-1.65803	0.0456693			-3.59752		0.00625089
-1.65484	0.0472441			-3.58408		0.00639295
-1.64892	0.0488189			-3.56981		0.00653502
-1.63853	0.0503937			-3.55914		0.00667708
-1.61962		0.0263523		-3.55626		0.00681915
-1.6082		0.0277393		-3.55315		0.00696122
-1.58613	0.0519685			-3.54263		0.00710328
-1.5349	0.0535433			-3.52729		0.00724535
-1.50731	0.0551181			-3.5238		0.00738741
-1.5022	0.0566929			-3.52157		0.00752948
-1.49868		0.0291262		-3.51592		0.00767154
-1.49714	0.0582677			-3.51209		0.00781361
-1.48867		0.0305132		-3.50369		0.00795568
-1.47947	0.0598425			-3.49668		0.00809774
-1.47694	0.0614173			-3.48386		0.00823981
-1.44809	0.0629921			-3.47811		0.00838187
-1.42722	0.0645669			-3.46701		0.00852394
-1.42149	0.0661417			-3.46246		0.008666
-1.41508	0.0677165			-3.45642		0.00880807
-1.4048	0.0692913			-3.44892		0.00895013
-1.4038		0.0319001		-3.4479		0.0090922
-1.3998		0.0332871		-3.43583		0.00923427
-1.38962	0.0708661			-3.4267		0.00937633
-1.38071		0.0346741		-3.41628		0.0095184
-1.3445		0.036061		-3.39451		0.00966046
-1.29931	0.0724409			-3.37034		0.00980253
-1.29085	0.0740158			-3.34727		0.00994459
-1.27129		0.037448		-3.32667	0.0212766
-1.26017		0.038835		-3.32569		0.0100867
-1.24652	0.0755906			-3.30413		0.0102287
-1.23359		0.0402219		-3.29901		0.0103708
-1.22491	0.0771653			-3.29857		0.0105129
-1.20239		0.0416089		-3.29401		0.0106549
-1.19948	0.0787402			-3.28978		0.010797
-1.18098	0.080315			-3.27866		0.0109391
-1.17018		0.0429958		-3.26996		0.0110811
-1.16062		0.0443828		-3.2675		0.0112232
-1.15026	0.0818898			-3.25165		0.0113653
-1.14617		0.0457698		-3.24394		0.0115073
-1.12834	0.0834646			-3.2272		0.0116494
-1.11612	0.0850394			-3.22403		0.0117915
-1.11341	0.0866142			-3.22062		0.0119335
-1.10333	0.088189			-3.21653		0.0120756
-1.09784	0.0897638			-3.21373		0.0122176
-1.09425	0.0913386			-3.20297		0.0123597
-1.09324	0.0929134			-3.18162		0.0125018
-1.09152		0.0471567		-3.17287		0.0126438
-1.0899		0.0485437		-3.16052		0.0127859
-1.08954	0.0944882			-3.15018		0.012928
-1.08494	0.096063			-3.14957		0.01307
-1.08107	0.0976378			-3.14934		0.0132121
-1.06928		0.0499307		-3.14876		0.0133542
-1.06171		0.0513176		-3.14489		0.0134962
-1.06029		0.0527046		-3.14052		0.0136383
-1.05036	0.0992126			-3.13814		0.0137804
-1.04707		0.0540915		-3.1375		0.0139224
-1.04176		0.0554785		-3.13024		0.0140645
-1.03508		0.0568655		-3.12839		0.0142066
-1.03095		0.0582524		-3.11808		0.0143486
-1.023	0.100787			-3.11704		0.0144907
-0.988032	0.102362			-3.11394		0.0146328
-0.987385	0.103937			-3.10844		0.0147748
-0.985455		0.0596394		-3.10572		0.0149169
-0.982349		0.0610264		-3.09888		0.015059
-0.976817	0.105512			-3.09744		0.015201
-0.975775	0.107087			-3.09206		0.0153431
-0.960407		0.0624133		-3.09182		0.0154851
-0.95245		0.0638003		-3.09174		0.0156272
-0.951658	0.108661			-3.06571		0.0157693
-0.950461	0.110236			-3.05287		0.0159114
-0.948116	0.111811			-3.05		0.0160534
-0.946458		0.0651872		-3.02935		0.0161955
-0.945954	0.113386			-3.02247		0.0163375
-0.936018		0.0665742		-2.99671		0.0164796
-0.93044		0.0679612		-2.98888		0.0166217
-0.922557	0.114961			-2.98645		0.0167637
-0.917426		0.0693481		-2.96825		0.0169058
-0.915838		0.0707351		-2.96789		0.0170479
-0.913208	0.116535			-2.96659		0.0171899
-0.904342	0.11811			-2.95597		0.017332
-0.903178		0.072122		-2.93222		0.0174741
-0.902256		0.073509		-2.9288		0.0176161
-0.901641		0.074896		-2.92432		0.0177582
-0.90108	0.119685			-2.9169		0.0179003
-0.898568	0.12126			-2.91239		0.0180423
-0.897216		0.0762829		-2.91184		0.0181844
-0.893865	0.122835			-2.90813		0.0183265
-0.891331	0.124409			-2.90528		0.0184685
-0.891256	0.125984			-2.90039		0.0186106
-0.881536	0.127559			-2.89674		0.0187527
-0.879253		0.0776699		-2.88198		0.0188947
-0.874901		0.0790569		-2.87971		0.0190368
-0.873192	0.129134			-2.86276		0.0191789
-0.873118		0.0804438		-2.84181		0.0193209
-0.872151		0.0818308		-2.84002		0.019463
-0.861689		0.0832177		-2.83955		0.0196051
-0.861277		0.0846047		-2.82352		0.0197471
-0.855499		0.0859917		-2.81428		0.0198892
-0.855119		0.0873786		-2.80333	0.0265957
-0.85369	0.130709			-2.79716		0.0200313
-0.853008		0.0887656		-2.79086		0.0201733
-0.848643	0.132283			-2.77854		0.0203154
-0.847844	0.133858			-2.77628		0.0204574
-0.846383	0.135433			-2.77308		0.0205995
-0.843865	0.137008			-2.77212		0.0207416
-0.839322	0.138583			-2.76827		0.0208837
-0.839057	0.140157			-2.75888		0.0210257
-0.836507		0.0901526		-2.75777		0.0211678
-0.823569		0.0915395		-2.75734		0.0213099
-0.822321	0.141732			-2.75338		0.0214519
-0.81598	0.143307			-2.7266		0.021594
-0.815855		0.0929265		-2.72646		0.021736
-0.812708	0.144882			-2.71764		0.0218781
-0.811626	0.146457			-2.71641		0.0220202
-0.808161	0.148032			-2.71221		0.0221622
-0.801764	0.149606			-2.69889		0.0223043
-0.799431	0.151181			-2.69714		0.0224464
-0.790294	0.152756			-2.68633		0.0225884
-0.785392	0.154331			-2.68436		0.0227305
-0.784742		0.0943134		-2.68313		0.0228726
-0.77625		0.0957004		-2.68196		0.0230146
-0.772342		0.0970874		-2.63893		0.0231567
-0.765356		0.0984743		-2.6376		0.0232988
-0.765138	0.155906			-2.62662	0.0319149
-0.75897	0.15748			-2.62619		0.0234408
-0.757787		0.0998613		-2.6258		0.0235829
-0.754714	0.159055			-2.60846		0.023725
-0.754313	0.16063			-2.60772		0.023867
-0.748903		0.101248		-2.59564		0.0240091
-0.744485	0.162205			-2.58419		0.0241512
-0.740734	0.16378			-2.58007		0.0242932
-0.730758	0.165354			-2.57437		0.0244353
-0.728468	0.166929			-2.56376		0.0245774
-0.725039	0.168504			-2.56233		0.0247194
-0.723151	0.170079			-2.56223		0.0248615
-0.721487		0.102635		-2.56141		0.0250035
-0.716483		0.104022		-2.55916		0.0251456
-0.713885	0.171654			-2.55827		0.0252877
-0.713444	0.173228			-2.5571		0.0254298
-0.712392		0.105409		-2.55554		0.0255718
-0.710034		0.106796		-2.54585		0.0257139
-0.709162		0.108183		-2.54224		0.0258559
-0.708207		0.10957		-2.53435		0.025998
-0.706497	0.174803			-2.53323		0.0261401
-0.70557	0.176378			-2.53186		0.0262821
-0.704555		0.110957		-2.51394		0.0264242
-0.698777	0.177953			-2.51142		0.0265663
-0.698282	0.179528			-2.51011		0.0267083
-0.691142	0.181102			-2.50325		0.0268504
-0.684024		0.112344		-2.50242		0.0269925
-0.682702		0.113731		-2.49814		0.0271345
-0.676535	0.182677			-2.49586		0.0272766
-0.675401	0.184252			-2.49544		0.0274187
-0.673672		0.115118		-2.49529		0.0275607
-0.668353	0.185827			-2.49435		0.0277028
-0.668018	0.187402			-2.48358		0.0278449
-0.667125	0.188976			-2.47433		0.0279869
-0.664815		0.116505		-2.47116		0.028129
-0.664615	0.190551			-2.46296		0.0282711
-0.663933	0.192126			-2.46117		0.0284131
-0.659097	0.193701			-2.46061		0.0285552
-0.653909	0.195276			-2.45559		0.0286973
-0.652483	0.19685			-2.4543		0.0288393
-0.651459	0.198425			-2.44097		0.0289814
-0.648893	0.2			-2.43919		0.0291235
-0.646344		0.117892		-2.43014		0.0292655
-0.644171	0.201575			-2.42408		0.0294076
-0.636653		0.119279		-2.42382		0.0295497
-0.634186		0.120666		-2.41389	0.037234
-0.627645		0.122053		-2.41299		0.0296917
-0.614111		0.12344		-2.41157		0.0298338
-0.613376	0.20315			-2.40863		0.0299758
-0.613175		0.124827		-2.39731	0.0425532
-0.611685		0.126214		-2.38972		0.0301179
-0.598983	0.204724			-2.38631		0.03026
-0.588795		0.127601		-2.38627		0.030402
-0.582558	0.206299			-2.38615		0.0305441
-0.579949		0.128988		-2.38375		0.0306862
-0.568117	0.207874			-2.38343		0.0308282
-0.565289		0.130374		-2.38104		0.0309703
-0.564459		0.131761		-2.37572		0.0311124
-0.559016		0.133148		-2.3573		0.0312544
-0.557095		0.134535		-2.35457		0.0313965
-0.555805		0.135922		-2.35385		0.0315386
-0.550432		0.137309		-2.35221		0.0316806
-0.549245		0.138696		-2.34322		0.0318227
-0.545905		0.140083		-2.34255		0.0319648
-0.544958		0.14147		-2.34104		0.0321068
-0.543843	0.209449			-2.33985		0.0322489
-0.534449		0.142857		-2.32826	0.0478723
-0.534108	0.211024			-2.32529		0.032391
-0.533762	0.212598			-2.32279	0.0531915
-0.533449	0.214173			-2.3215		0.032533
-0.532244	0.215748			-2.30689		0.0326751
-0.521583		0.144244		-2.30425		0.0328172
-0.521304	0.217323			-2.30261		0.0329592
-0.517307	0.218898			-2.30202		0.0331013
-0.515388	0.220472			-2.30119		0.0332434
-0.515026		0.145631		-2.3007		0.0333854
-0.514751		0.147018		-2.29906	0.0585106
-0.511175	0.222047			-2.29609		0.0335275
-0.505476		0.148405		-2.29533		0.0336696
-0.499221		0.149792		-2.28948		0.0338116
-0.492619	0.223622			-2.28802		0.0339537
-0.489012		0.151179		-2.28604		0.0340958
-0.488712		0.152566		-2.28565		0.0342378
-0.487112		0.153953		-2.28455		0.0343799
-0.486412	0.225197			-2.28335	0.0638298
-0.47293		0.15534		-2.28183		0.034522
-0.463061	0.226772			-2.28032		0.034664
-0.459871		0.156727		-2.27666		0.0348061
-0.454327	0.228346			-2.26912		0.0349481
-0.45048		0.158114		-2.26871		0.0350902
-0.445954	0.229921			-2.26643		0.0352323
-0.445853		0.159501		-2.2664		0.0353743
-0.444086		0.160888		-2.2664		0.0355164
-0.442576	0.231496			-2.26197		0.0356585
-0.440138		0.162275		-2.25993		0.0358005
-0.435475		0.163662		-2.25399		0.0359426
-0.432462		0.165049		-2.25241		0.0360847
-0.431116	0.233071			-2.24265	0.0691489
-0.428031		0.166436		-2.24255		0.0362267
-0.423754		0.167822		-2.24194		0.0363688
-0.415295		0.169209		-2.24189		0.0365109
-0.414005	0.234646			-2.23164		0.0366529
-0.411618		0.170596		-2.2242		0.036795
-0.411448		0.171983		-2.22412		0.0369371
-0.410751	0.23622			-2.22277		0.0370791
-0.410687	0.237795			-2.2201		0.0372212
-0.406767	0.23937			-2.21931		0.0373633
-0.405938	0.240945			-2.21724		0.0375053
-0.401508	0.24252			-2.21584		0.0376474
-0.400649		0.17337		-2.21228		0.0377895
-0.392176	0.244094			-2.21173	0.0744681
-0.391675		0.174757		-2.2104		0.0379315
-0.390974		0.176144		-2.20997		0.0380736
-0.388314	0.245669			-2.20666		0.0382157
-0.385964	0.247244			-2.20277		0.0383577
-0.382526	0.248819			-2.18346		0.0384998
-0.381608		0.177531		-2.18246		0.0386418
-0.379747		0.178918		-2.18224		0.0387839
-0.373407	0.250394			-2.18123		0.038926
-0.372905	0.251968			-2.17904		0.039068
-0.371715	0.253543			-2.17339		0.0392101
-0.371562		0.180305		-2.17102		0.0393522
-0.369145		0.181692		-2.16897		0.0394943
-0.367732		0.183079		-2.16529		0.0396363
-0.366028	0.255118			-2.1618		0.0397784
-0.363212		0.184466		-2.16058		0.0399204
-0.363014		0.185853		-2.15794		0.0400625
-0.362676		0.18724		-2.15792		0.0402046
-0.352557	0.256693			-2.15789		0.0403466
-0.348935		0.188627		-2.15503		0.0404887
-0.343324	0.258268			-2.1505		0.0406308
-0.342963		0.190014		-2.14944		0.0407728
-0.342408		0.191401		-2.14805		0.0409149
-0.341966	0.259843			-2.14591		0.041057
-0.341283		0.192788		-2.14436		0.041199
-0.338081		0.194175		-2.1318		0.0413411
-0.336728	0.261417			-2.1231		0.0414832
-0.336007		0.195562		-2.12118	0.0797872
-0.334041		0.196949		-2.12041		0.0416252
-0.33367	0.262992			-2.1186		0.0417673
-0.33316		0.198336		-2.1156		0.0419094
-0.332916	0.264567			-2.11442		0.0420514
-0.32986		0.199723		-2.11315		0.0421935
-0.326186	0.266142			-2.10851		0.0423356
-0.326062		0.20111		-2.10821		0.0424776
-0.323586	0.267717			-2.10107		0.0426197
-0.322115		0.202497		-2.10008		0.0427618
-0.313629		0.203883		-2.09415		0.0429038
-0.313288	0.269291			-2.09254		0.0430459
-0.310903	0.270866			-2.09253	0.0851064
-0.309318		0.20527		-2.09151		0.043188
-0.305123		0.206657		-2.09106		0.04333
-0.303191	0.272441			-2.08713		0.0434721
-0.302418		0.208044		-2.08526		0.0436141
-0.299547		0.209431		-2.08186		0.0437562
-0.299527	0.274016			-2.0802		0.0438983
-0.291911	0.275591			-2.07967		0.0440403
-0.288775		0.210818		-2.07645		0.0441824
-0.288521		0.212205		-2.07644		0.0443245
-0.287565		0.213592		-2.07603		0.0444665
-0.28236	0.277165			-2.07417		0.0446086
-0.282203	0.27874			-2.07401		0.0447507
-0.282004	0.280315			-2.06787		0.0448927
-0.27966	0.28189			-2.06713		0.0450348
-0.278186	0.283465			-2.06311		0.0451769
-0.277862	0.285039			-2.06261		0.0453189
-0.276726	0.286614			-2.06113		0.045461
-0.276273		0.214979		-2.05963		0.0456031
-0.273367		0.216366		-2.05929		0.0457451
-0.271255		0.217753		-2.05668		0.0458872
-0.269747		0.21914		-2.05266		0.0460293
-0.268462	0.288189			-2.05		0.0461713
-0.265896	0.289764			-2.04395		0.0463134
-0.256216	0.291339			-2.03673		0.0464555
-0.254099		0.220527		-2.03555		0.0465975
-0.252079	0.292913			-2.03319		0.0467396
-0.250374	0.294488			-2.03271	0.0904255
-0.249764	0.296063			-2.03217		0.0468817
-0.242048		0.221914		-2.02966		0.0470237
-0.241089		0.223301		-2.0292		0.0471658
-0.239445		0.224688		-2.02516		0.0473079
-0.237831	0.297638			-2.02305		0.0474499
-0.236305		0.226075		-2.02289		0.047592
-0.236043		0.227462		-2.02125		0.0477341
-0.234377	0.299213			-2.0197		0.0478761
-0.233712		0.228849		-2.01879		0.0480182
-0.227714	0.300787			-2.01707		0.0481603
-0.225268		0.230236		-2.0155		0.0483023
-0.225213		0.231623		-2.01414		0.0484444
-0.224523		0.23301		-2.0141		0.0485865
-0.220416		0.234397		-2.01389		0.0487285
-0.220319	0.302362			-2.01225		0.0488706
-0.218623		0.235784		-2.00908		0.0490126
-0.216715		0.237171		-2.00542		0.0491547
-0.213838		0.238558		-2.0028		0.0492968
-0.212542		0.239945		-1.99973		0.0494388
-0.212222		0.241331		-1.99522		0.0495809
-0.211752	0.303937			-1.98726		0.049723
-0.211493	0.305512			-1.98413		0.049865
-0.211364	0.307087			-1.98329		0.0500071
-0.209012	0.308661			-1.98115		0.0501492
-0.208342		0.242718		-1.9804		0.0502912
-0.206825	0.310236			-1.96637		0.0504333
-0.20447	0.311811			-1.96499		0.0505754
-0.20442	0.313386			-1.96342		0.0507174
-0.203219	0.314961			-1.95923		0.0508595
-0.203	0.316535			-1.9547		0.0510016
-0.197789	0.31811			-1.95389		0.0511436
-0.195544	0.319685			-1.95269		0.0512857
-0.195206		0.244105		-1.95218		0.0514278
-0.1921		0.245492		-1.95182		0.0515698
-0.191954	0.32126			-1.95127		0.0517119
-0.191451	0.322835			-1.94943	0.0957447
-0.190503	0.324409			-1.93813		0.051854
-0.189735		0.246879		-1.93041		0.051996
-0.189447		0.248266		-1.92853		0.0521381
-0.18755		0.249653		-1.92656		0.0522801
-0.187107	0.325984			-1.92423		0.0524222
-0.183612		0.25104		-1.92161		0.0525643
-0.183406	0.327559			-1.92085		0.0527063
-0.182662		0.252427		-1.91881		0.0528484
-0.182116		0.253814		-1.9181		0.0529905
-0.179429	0.329134			-1.91615		0.0531326
-0.177357		0.255201		-1.91596		0.0532746
-0.177086	0.330709			-1.91343		0.0534167
-0.176947	0.332283			-1.91182		0.0535587
-0.173634		0.256588		-1.91168		0.0537008
-0.168414	0.333858			-1.91161		0.0538429
-0.163071		0.257975		-1.91014		0.0539849
-0.162732		0.259362		-1.90887		0.054127
-0.162642		0.260749		-1.90722		0.0542691
-0.160376		0.262136		-1.90209		0.0544111
-0.160201	0.335433			-1.90181		0.0545532
-0.160046	0.337008			-1.89807		0.0546953
-0.154336	0.338583			-1.89758		0.0548373
-0.153277	0.340157			-1.89295		0.0549794
-0.151333	0.341732			-1.89064		0.0551215
-0.150936	0.343307			-1.89061		0.0552635
-0.150143		0.263523		-1.88928		0.0554056
-0.14947		0.26491		-1.88529		0.0555477
-0.146294		0.266297		-1.88319	0.101064
-0.143441		0.267684		-1.87865		0.0556897
-0.139633		0.269071		-1.8771		0.0558318
-0.136198		0.270458		-1.87625		0.0559739
-0.13468	0.344882			-1.87464		0.0561159
-0.134387		0.271845		-1.87387		0.056258
-0.13375	0.346457			-1.87037		0.0564001
-0.13222		0.273232		-1.86916		0.0565421
-0.130708	0.348031			-1.86792		0.0566842
-0.128881		0.274619		-1.86772		0.0568263
-0.127492		0.276006		-1.86577		0.0569683
-0.125839		0.277393		-1.86367		0.0571104
-0.122581	0.349606			-1.86343		0.0572525
-0.119431		0.278779		-1.86046		0.0573945
-0.11943		0.280166		-1.86019		0.0575366
-0.11834		0.281553		-1.85829		0.0576786
-0.115315		0.28294		-1.85671		0.0578207
-0.113873	0.351181			-1.85391		0.0579628
-0.111898		0.284327		-1.85214		0.0581048
-0.110733	0.352756			-1.85111		0.0582469
-0.108497		0.285714		-1.84929		0.058389
-0.108458		0.287101		-1.84348		0.058531
-0.104793		0.288488		-1.84065		0.0586731
-0.104173	0.354331			-1.84023		0.0588152
-0.102195		0.289875		-1.83991		0.0589572
-0.101708		0.291262		-1.83209		0.0590993
-0.101309		0.292649		-1.82819		0.0592414
-0.0971441	0.355906			-1.82808		0.0593834
-0.0964253	0.35748			-1.82601		0.0595255
-0.0947111		0.294036		-1.81472		0.0596676
-0.0946653		0.295423		-1.81454		0.0598096
-0.0940178	0.359055			-1.8129		0.0599517
-0.0937652		0.29681		-1.80944		0.0600938
-0.0895643	0.36063			-1.80904		0.0602358
-0.0869106	0.362205			-1.80643		0.0603779
-0.0831479	0.36378			-1.80305		0.06052
-0.0821455		0.298197		-1.80194		0.060662
-0.0813749	0.365354			-1.80099		0.0608041
-0.0795942	0.366929			-1.79622		0.0609462
-0.0795209	0.368504			-1.79458		0.0610882
-0.0795117		0.299584		-1.79236		0.0612303
-0.0794909	0.370079			-1.78797		0.0613723
-0.0771015	0.371654			-1.78676		0.0615144
-0.0752673		0.300971		-1.78613		0.0616565
-0.0745736	0.373228			-1.78587		0.0617986
-0.0742017		0.302358		-1.78397		0.0619406
-0.0724447		0.303745		-1.78303		0.0620827
-0.0702538	0.374803			-1.78216		0.0622248
-0.0695465		0.305132		-1.77518		0.0623668
-0.0690486	0.376378			-1.77435		0.0625089
-0.0676537	0.377953			-1.77349		0.0626509
-0.066493		0.306519		-1.77323		0.062793
-0.0596495	0.379528			-1.76678		0.0629351
-0.0564832	0.381102			-1.76431		0.0630771
-0.0552339		0.307906		-1.75292		0.0632192
-0.0546856	0.382677			-1.7528		0.0633613
-0.053688		0.309293		-1.74818		0.0635033
-0.0523509		0.31068		-1.74786	0.106383
-0.0523067		0.312067		-1.74618		0.0636454
-0.0519123		0.313454		-1.74606		0.0637875
-0.0498249		0.314841		-1.74599		0.0639295
-0.0484762		0.316227		-1.74496		0.0640716
-0.046351		0.317614		-1.74475		0.0642137
-0.0459041		0.319001		-1.74415		0.0643557
-0.0457039		0.320388		-1.74276		0.0644978
-0.0456897		0.321775		-1.74264		0.0646399
-0.0454783	0.384252			-1.74075		0.0647819
-0.0424551		0.323162		-1.7407		0.064924
-0.0418118		0.324549		-1.73795		0.0650661
-0.041791	0.385827			-1.73569		0.0652081
-0.0413938	0.387402			-1.73553		0.0653502
-0.0407197		0.325936		-1.73201		0.0654923
-0.0369091		0.327323		-1.73023		0.0656343
-0.0361991	0.388976			-1.72672		0.0657764
-0.0354069	0.390551			-1.72576		0.0659185
-0.0346553		0.32871		-1.72498		0.0660605
-0.0328656		0.330097		-1.72329		0.0662026
-0.0301655		0.331484		-1.72056		0.0663447
-0.0293453		0.332871		-1.71985		0.0664867
-0.0290106		0.334258		-1.71791		0.0666288
-0.0287492	0.392126			-1.71625		0.0667709
-0.0273754		0.335645		-1.71588		0.0669129
-0.0260207		0.337032		-1.71257		0.067055
-0.0241565		0.338419		-1.712		0.067197
-0.0238496	0.393701			-1.71063		0.0673391
-0.0223175	0.395276			-1.71049		0.0674812
-0.0212819		0.339806		-1.70506		0.0676232
-0.0207174	0.39685			-1.70418		0.0677653
-0.0203299	0.398425			-1.70319		0.0679074
-0.0197859		0.341193		-1.70112		0.0680494
-0.0146751	0.4			-1.69744		0.0681915
-0.0146372		0.34258		-1.69721		0.0683336
-0.0142789	0.401575			-1.6969		0.0684756
-0.013703	0.40315			-1.69655		0.0686177
-0.0135706	0.404724			-1.69555		0.0687598
-0.0125953		0.343967		-1.68624		0.0689018
-0.0104298	0.406299			-1.68137		0.0690439
-0.0100175		0.345354		-1.67807		0.069186
-0.0085335		0.346741		-1.67635		0.069328
-0.0065564	0.407874			-1.67422		0.0694701
-0.0061231	0.409449			-1.67274		0.0696122
-0.0053126		0.348128		-1.67257		0.0697542
-0.0011262		0.349515		-1.67166		0.0698963
0.00077223	0.411024			-1.66875		0.0700384
0.00148009		0.350902		-1.66628		0.0701804
0.00151406	0.412598			-1.66244		0.0703225
0.00189048	0.414173			-1.65922		0.0704646
0.00387764		0.352288		-1.65483		0.0706066
0.00412408	0.415748			-1.65327		0.0707487
0.00747275		0.353675		-1.65214		0.0708908
0.00760717		0.355062		-1.65125		0.0710328
0.00969996		0.356449		-1.65087		0.0711749
0.010494		0.357836		-1.64983		0.071317
0.0118002	0.417323			-1.64943		0.071459
0.0127754		0.359223		-1.6488		0.0716011
0.0128409	0.418898			-1.64845		0.0717432
0.0134301	0.420472			-1.64825		0.0718852
0.0135989		0.36061		-1.64768		0.0720273
0.0139089		0.361997		-1.64284		0.0721693
0.0148105	0.422047			-1.64168		0.0723114
0.0152788		0.363384		-1.6409		0.0724535
0.0163336	0.423622			-1.635		0.0725955
0.0165466	0.425197			-1.63494		0.0727376
0.0173432	0.426772			-1.63492		0.0728797
0.0176716	0.428346			-1.62923		0.0730217
0.0185187	0.429921			-1.62881		0.0731638
0.0198406		0.364771		-1.62583		0.0733059
0.0203435		0.366158		-1.62421		0.0734479
0.021885		0.367545		-1.62178		0.07359
0.0220418		0.368932		-1.62149		0.0737321
0.0235179		0.370319		-1.62109		0.0738741
0.0238261		0.371706		-1.61993		0.0740162
0.0256935	0.431496			-1.61925		0.0741583
0.0261815		0.373093		-1.61915		0.0743003
0.0267776	0.433071			-1.61903		0.0744424
0.0273572	0.434646			-1.61716		0.0745845
0.0280854		0.37448		-1.61599		0.0747265
0.0310184		0.375867		-1.6147		0.0748686
0.0315849	0.43622			-1.61373		0.0750106
0.0326726	0.437795			-1.61261	0.111702
0.0332836		0.377254		-1.61226		0.0751527
0.0335025		0.378641		-1.61208		0.0752948
0.03447		0.380028		-1.60734		0.0754368
0.035059		0.381415		-1.60561		0.0755789
0.0384164	0.43937			-1.60461		0.075721
0.0388839	0.440945			-1.60029		0.0758631
0.0391616	0.44252			-1.59656		0.0760051
0.0395753		0.382802		-1.59534		0.0761472
0.0397764		0.384189		-1.59496		0.0762893
0.0399882	0.445669			-1.59402		0.0764313
0.0416642	0.447244			-1.59147		0.0765734
0.0423611	0.448819			-1.59003		0.0767154
0.0427079	0.450394			-1.58933	0.117021
0.0440152		0.385576		-1.58912		0.0768575
0.0465215	0.451968			-1.58846		0.0769996
0.0476016	0.453543			-1.5879		0.0771416
0.0476628		0.386963		-1.58759		0.0772837
0.0506802		0.38835		-1.58534		0.0774258
0.0525006		0.389736		-1.5852		0.0775678
0.0528354		0.391123		-1.58516		0.0777099
0.0553148		0.39251		-1.58469		0.077852
0.0558925	0.455118			-1.58377		0.077994
0.0583678		0.393897		-1.57928		0.0781361
0.0583845		0.395284		-1.57734		0.0782782
0.0600249		0.396671		-1.57706		0.0784202
0.0601086	0.456693			-1.57561		0.0785623
0.0617127		0.398058		-1.57408		0.0787044
0.0660589	0.458268			-1.57231		0.0788464
0.0674944	0.459843			-1.57222	0.12234
0.0690706		0.399445		-1.57075		0.0789885
0.0705126		0.400832		-1.56795		0.0791306
0.0710113		0.402219		-1.56772		0.0792726
0.0729774	0.461417			-1.56738		0.0794147
0.0741189	0.462992			-1.56696		0.0795568
0.0749299	0.464567			-1.56346		0.0796988
0.0774096	0.466142			-1.56345		0.0798409
0.0781066		0.403606		-1.56291		0.0799829
0.0781341	0.467717			-1.56213		0.080125
0.079128		0.404993		-1.55831		0.0802671
0.079736		0.40638		-1.55825	0.12766
0.0805725	0.469291			-1.5576		0.0804091
0.0811668		0.407767		-1.557		0.0805512
0.0833887	0.470866			-1.55545		0.0806933
0.0841882	0.472441			-1.55357		0.0808354
0.0862695		0.409154		-1.55318		0.0809774
0.0868911		0.410541		-1.55074		0.0811195
0.0891215	0.474016			-1.5507		0.0812615
0.0892629	0.475591			-1.54353		0.0814036
0.0900454		0.411928		-1.54331		0.0815457
0.0914266	0.477165			-1.54221		0.0816877
0.0996067	0.47874			-1.54144		0.0818298
0.101174	0.480315			-1.54065		0.0819719
0.10176	0.48189			-1.53968		0.0821139
0.104201	0.483465			-1.53941		0.082256
0.106149		0.413315		-1.53908		0.0823981
0.108187	0.485039			-1.53767		0.0825401
0.108701		0.414702		-1.53761		0.0826822
0.108731		0.416089		-1.53663		0.0828243
0.110443	0.486614			-1.5348		0.0829663
0.110507		0.417476		-1.53145		0.0831084
0.112662		0.418863		-1.52721		0.0832505
0.113162	0.488189			-1.52718		0.0833925
0.113361		0.42025		-1.52564		0.0835346
0.11394		0.421637		-1.52427		0.0836767
0.11703		0.423024		-1.52339		0.0838187
0.117917	0.489764			-1.52263		0.0839608
0.117987	0.491339			-1.52027		0.0841029
0.121704		0.424411		-1.51995		0.0842449
0.122707	0.492913			-1.51974		0.084387
0.122835		0.425797		-1.5129		0.084529
0.123188	0.494488			-1.51037		0.0846711
0.123649		0.427184		-1.50876		0.0848132
0.129245	0.496063			-1.50493		0.0849552
0.131218	0.497638			-1.5041		0.0850973
0.13364	0.499213			-1.50275		0.0852394
0.134449	0.500787			-1.50224		0.0853814
0.134711		0.428571		-1.50118		0.0855235
0.142105	0.502362			-1.49967		0.0856656
0.142569	0.503937			-1.49848		0.0858076
0.143995	0.505512			-1.49718		0.0859497
0.145723	0.507087			-1.49602		0.0860918
0.147466	0.508661			-1.49522		0.0862338
0.148945		0.429958		-1.49483		0.0863759
0.149115		0.431345		-1.49403		0.086518
0.149217		0.432732		-1.49395		0.08666
0.149295		0.434119		-1.49363		0.0868021
0.150278	0.510236			-1.4915		0.0869442
0.15108		0.435506		-1.49065		0.0870862
0.153387	0.511811			-1.49011		0.0872283
0.15993	0.513386			-1.49001		0.0873704
0.16061	0.514961			-1.48879		0.0875124
0.160794	0.516535			-1.48631		0.0876545
0.161956	0.51811			-1.48462		0.0877966
0.162848		0.436893		-1.48341		0.0879386
0.163289		0.43828		-1.48168		0.0880807
0.166855		0.439667		-1.47935		0.0882228
0.167435		0.441054		-1.47787		0.0883648
0.16748		0.442441		-1.47438		0.0885069
0.168093	0.519685			-1.46967		0.088649
0.1681		0.443828		-1.46752		0.088791
0.168408	0.52126			-1.46704		0.0889331
0.176696	0.522835			-1.46689		0.0890752
0.180843		0.445215		-1.46472		0.0892172
0.182041		0.446602		-1.46461		0.0893593
0.182498		0.447989		-1.45953		0.0895013
0.18266		0.449376		-1.45868		0.0896434
0.183883	0.524409			-1.4575		0.0897855
0.185605	0.525984			-1.45675		0.0899275
0.186411	0.527559			-1.45584		0.0900696
0.188648		0.450763		-1.45583		0.0902117
0.189893		0.45215		-1.45177		0.0903537
0.190253	0.529134			-1.45139		0.0904958
0.191276	0.530709			-1.45059		0.0906379
0.192322		0.453537		-1.44955		0.0907799
0.196199		0.454924		-1.44852		0.090922
0.196686		0.456311		-1.44695		0.0910641
0.197457	0.532283			-1.44598		0.0912061
0.199226		0.457698		-1.44574		0.0913482
0.200233	0.533858			-1.44494		0.0914903
0.201872		0.459085		-1.44417		0.0916323
0.20314	0.535433			-1.44364		0.0917744
0.203935	0.537008			-1.44286		0.0919165
0.20395		0.460472		-1.44285		0.0920585
0.204386		0.461859		-1.44272		0.0922006
0.204891	0.538583			-1.43969		0.0923427
0.204939		0.463245		-1.43934		0.0924847
0.205169		0.464632		-1.436		0.0926268
0.206675		0.466019		-1.43453		0.0927689
0.206721	0.540157			-1.43451		0.0929109
0.207269		0.467406		-1.43275		0.093053
0.207642	0.541732			-1.43125		0.0931951
0.207972		0.468793		-1.43071		0.0933371
0.208052	0.543307			-1.4293		0.0934792
0.20837	0.544882			-1.42874		0.0936213
0.20911		0.47018		-1.42696		0.0937633
0.209422	0.546457			-1.4265		0.0939054
0.211274	0.548032			-1.42649		0.0940475
0.21132	0.549606			-1.42346		0.0941895
0.217581		0.471567		-1.42327		0.0943316
0.218918	0.551181			-1.41787		0.0944737
0.219989	0.552756			-1.41747		0.0946157
0.2201		0.472954		-1.41653		0.0947578
0.220401		0.474341		-1.41044		0.0948998
0.222072		0.475728		-1.41042		0.0950419
0.224087		0.477115		-1.40815		0.095184
0.228464		0.478502		-1.4078		0.095326
0.229047	0.554331			-1.40724		0.0954681
0.229683	0.555906			-1.40615		0.0956102
0.229945		0.479889		-1.40484		0.0957522
0.230535	0.55748			-1.40259		0.0958943
0.230731		0.481276		-1.40228		0.0960364
0.23143	0.559055			-1.39988		0.0961784
0.233625		0.482663		-1.39474		0.0963205
0.235419	0.56063			-1.39324		0.0964626
0.237502		0.48405		-1.39293		0.0966046
0.238126	0.562205			-1.39254		0.0967467
0.239619	0.56378			-1.39238		0.0968888
0.239693	0.565354			-1.39181		0.0970308
0.240387		0.485437		-1.391		0.0971729
0.241402	0.566929			-1.39083		0.097315
0.241688		0.486824		-1.39077		0.097457
0.242145		0.488211		-1.3886		0.0975991
0.242379		0.489598		-1.38771		0.0977412
0.242579	0.568504			-1.38314		0.0978832
0.243098		0.490985		-1.38286		0.0980253
0.243225	0.570079			-1.38269		0.0981674
0.243286		0.492372		-1.37759		0.0983094
0.245036		0.493759		-1.37484		0.0984515
0.245239	0.571654			-1.37224		0.0985936
0.245458	0.573228			-1.3702		0.0987356
0.246226	0.574803			-1.36991		0.0988777
0.246866	0.576378			-1.36732		0.0990198
0.249254	0.577953			-1.36595		0.0991618
0.249597		0.495146		-1.36427		0.0993039
0.251109		0.496533		-1.36415		0.0994459
0.251502		0.49792		-1.36355		0.099588
0.252751		0.499307		-1.36218		0.0997301
0.253422	0.579528			-1.36177		0.0998721
0.25362		0.500693		-1.36159		0.100014
0.254985		0.50208		-1.36054		0.100156
0.255775	0.581102			-1.36033		0.100298
0.256191	0.582677			-1.35905		0.10044
0.257174	0.584252			-1.35853		0.100582
0.25766	0.585827			-1.35796		0.100725
0.260077	0.587402			-1.35435		0.100867
0.263328	0.588976			-1.35273		0.101009
0.263387		0.503467		-1.35236		0.101151
0.264166		0.504854		-1.35223		0.101293
0.265257		0.506241		-1.35094		0.101435
0.267692	0.590551			-1.34941		0.101577
0.267867		0.507628		-1.3489		0.101719
0.26847	0.592126			-1.34759		0.101861
0.270248		0.509015		-1.34629		0.102003
0.270847		0.510402		-1.34603		0.102145
0.272352	0.593701			-1.34502		0.102287
0.273001	0.595276			-1.3438		0.102429
0.274696		0.511789		-1.34351		0.102571
0.276933		0.513176		-1.33997		0.102713
0.27799	0.59685			-1.33862		0.102856
0.28003		0.514563		-1.33727		0.102998
0.281218	0.598425			-1.33673		0.10314
0.283507		0.51595		-1.33516		0.103282
0.284592		0.517337		-1.33258		0.103424
0.284839		0.518724		-1.3316		0.103566
0.284983	0.6			-1.33104		0.103708
0.287294	0.601575			-1.32998		0.10385
0.288917		0.520111		-1.32908		0.103992
0.289313		0.521498		-1.32838		0.104134
0.289717	0.60315			-1.32836		0.104276
0.292055		0.522885		-1.32806		0.104418
0.293115	0.604724			-1.32804		0.10456
0.293504	0.606299			-1.32654		0.104702
0.293716		0.524272		-1.32565		0.104844
0.299853		0.525659		-1.32461	0.132979
0.299876	0.607874			-1.32308		0.104986
0.30024	0.609449			-1.32302		0.105129
0.302162		0.527046		-1.32254		0.105271
0.302162		0.528433		-1.32199		0.105413
0.306538	0.611024			-1.32146		0.105555
0.307339		0.52982		-1.31857		0.105697
0.30758	0.612598			-1.3183		0.105839
0.31058	0.614173			-1.31571		0.105981
0.310697	0.615748			-1.31459		0.106123
0.31496		0.531207		-1.31101		0.106265
0.315293		0.532594		-1.31097		0.106407
0.316439	0.617323			-1.30821		0.106549
0.317441		0.533981		-1.30579		0.106691
0.320515		0.535368		-1.30467		0.106833
0.320777		0.536755		-1.30452		0.106975
0.321427	0.618898			-1.30449		0.107117
0.322469		0.538141		-1.30449		0.10726
0.323076		0.539528		-1.30368		0.107402
0.326778	0.620472			-1.30148		0.107544
0.32748	0.622047			-1.30146		0.107686
0.328858		0.540915		-1.29955		0.107828
0.32934	0.623622			-1.29941		0.10797
0.32961		0.542302		-1.29786		0.108112
0.329906		0.543689		-1.29749		0.108254
0.330079	0.625197			-1.29713		0.108396
0.330303		0.545076		-1.29271		0.108538
0.330305		0.546463		-1.29221		0.10868
0.331579		0.54785		-1.28917		0.108822
0.33177	0.626772			-1.28875		0.108964
0.331929		0.549237		-1.28705		0.109106
0.334376		0.550624		-1.28659		0.109248
0.338339		0.552011		-1.28581		0.109391
0.338746		0.553398		-1.2846		0.109533
0.339778		0.554785		-1.283		0.109675
0.339784	0.628346			-1.28134		0.109817
0.339896		0.556172		-1.28127		0.109959
0.340075	0.629921			-1.28076		0.110101
0.340513		0.557559		-1.28051		0.110243
0.340733		0.558946		-1.27895		0.110385
0.342295	0.631496			-1.27887		0.110527
0.342296		0.560333		-1.27818		0.110669
0.343352		0.56172		-1.27339		0.110811
0.343545	0.633071			-1.27236		0.110953
0.346275		0.563107		-1.27201		0.111095
0.347337	0.634646			-1.272		0.111237
0.347449		0.564494		-1.27061		0.111379
0.349336		0.565881		-1.27056		0.111522
0.349654		0.567268		-1.26842		0.111664
0.350061	0.63622			-1.26711		0.111806
0.350109		0.568655		-1.26496		0.111948
0.350655		0.570042		-1.26457		0.11209
0.351003	0.637795			-1.2634		0.112232
0.351885	0.63937			-1.26303		0.112374
0.352315		0.571429		-1.26297		0.112516
0.352421	0.640945			-1.26275		0.112658
0.353627	0.64252			-1.25815	0.138298
0.355049		0.572816		-1.25636		0.1128
0.355502	0.644094			-1.25577		0.112942
0.35915	0.645669			-1.25556		0.113084
0.36334		0.574202		-1.25546		0.113226
0.36407		0.575589		-1.2545		0.113368
0.366094	0.647244			-1.25329		0.11351
0.36645		0.576976		-1.25289		0.113653
0.367382	0.648819			-1.25283	0.143617
0.367472		0.578363		-1.25271		0.113795
0.367709		0.57975		-1.24983		0.113937
0.368862		0.581137		-1.24928		0.114079
0.36915		0.582524		-1.24867		0.114221
0.369435		0.583911		-1.24863		0.114363
0.37002	0.650394			-1.24821		0.114505
0.370554		0.585298		-1.24777		0.114647
0.370965		0.586685		-1.2475		0.114789
0.371902		0.588072		-1.24682		0.114931
0.372497		0.589459		-1.24585		0.115073
0.373609		0.590846		-1.24582		0.115215
0.376126		0.592233		-1.24469		0.115357
0.376524	0.651968			-1.24464		0.115499
0.376685	0.653543			-1.24441		0.115641
0.376978		0.59362		-1.24426		0.115783
0.379878		0.595007		-1.24256		0.115926
0.380102	0.655118			-1.24154		0.116068
0.382544	0.656693			-1.2391		0.11621
0.383197		0.596394		-1.23886		0.116352
0.384202		0.597781		-1.23862		0.116494
0.387582		0.599168		-1.23565		0.116636
0.392146		0.600555		-1.23555		0.116778
0.394329		0.601942		-1.23403		0.11692
0.395412		0.603329		-1.23315		0.117062
0.396186	0.658268			-1.23181	0.148936
0.397364	0.659843			-1.23073		0.117204
0.397578	0.661417			-1.23048		0.117346
0.398443	0.662992			-1.23044		0.117488
0.398942	0.664567			-1.22984		0.11763
0.398988		0.604716		-1.22935		0.117772
0.399616		0.606103		-1.22704		0.117914
0.400271	0.666142			-1.22664		0.118057
0.402205		0.60749		-1.22592		0.118199
0.408131	0.667717			-1.22536		0.118341
0.409262	0.669291			-1.22348		0.118483
0.409448	0.670866			-1.22217		0.118625
0.409572	0.672441			-1.22202		0.118767
0.409668		0.608877		-1.22119		0.118909
0.411877	0.674016			-1.22021		0.119051
0.413185	0.675591			-1.21947		0.119193
0.413205		0.610264		-1.21919		0.119335
0.414419	0.677165			-1.21723		0.119477
0.415111		0.61165		-1.21684		0.119619
0.415152		0.613037		-1.21656		0.119761
0.415315	0.67874			-1.21637		0.119903
0.415356		0.614424		-1.21633		0.120045
0.415666		0.615811		-1.21576		0.120188
0.41636		0.617198		-1.21557		0.12033
0.417602		0.618585		-1.21402		0.120472
0.418597		0.619972		-1.21276	0.154255
0.41879	0.680315			-1.21276		0.120614
0.419645		0.621359		-1.20977		0.120756
0.420438		0.622746		-1.20875		0.120898
0.420987		0.624133		-1.20866		0.12104
0.421351		0.62552		-1.20592		0.121182
0.421469		0.626907		-1.2049		0.121324
0.422103		0.628294		-1.20349		0.121466
0.422756	0.68189			-1.20242		0.121608
0.423189	0.683465			-1.20212		0.12175
0.423618	0.685039			-1.20127		0.121892
0.424244		0.629681		-1.20093		0.122034
0.42462		0.631068		-1.20041		0.122176
0.426999		0.632455		-1.19921		0.122319
0.429228		0.633842		-1.19849		0.122461
0.429318	0.686614			-1.19802		0.122603
0.43052		0.635229		-1.19792		0.122745
0.432235	0.688189			-1.19786		0.122887
0.432837		0.636616		-1.19754		0.123029
0.435736	0.689764			-1.19728		0.123171
0.436778	0.691339			-1.19614		0.123313
0.440807		0.638003		-1.19337		0.123455
0.442492	0.692913			-1.19268		0.123597
0.442995		0.63939		-1.19207		0.123739
0.444026		0.640777		-1.19051		0.123881
0.444899		0.642164		-1.18977		0.124023
0.44544		0.643551		-1.18865		0.124165
0.445456		0.644938		-1.18781		0.124307
0.448254	0.694488			-1.18755		0.12445
0.452104	0.696063			-1.18748		0.124592
0.453327	0.697638			-1.1863		0.124734
0.455282		0.646325		-1.18515		0.124876
0.455612		0.647712		-1.18447		0.125018
0.456833		0.649098		-1.18427		0.12516
0.459341	0.699213			-1.1835		0.125302
0.459349		0.650485		-1.18327		0.125444
0.460658	0.700787			-1.18295		0.125586
0.461492	0.702362			-1.18239		0.125728
0.462639	0.703937			-1.18229		0.12587
0.464151		0.651872		-1.17959		0.126012
0.465991	0.705512			-1.17931		0.126154
0.466328	0.707087			-1.17769		0.126296
0.467685	0.708661			-1.17734		0.126438
0.467812		0.653259		-1.17713		0.12658
0.468254		0.654646		-1.17673		0.126723
0.470998		0.656033		-1.17605		0.126865
0.472929	0.710236			-1.17586		0.127007
0.473419		0.65742		-1.17585		0.127149
0.475001	0.711811			-1.17522		0.127291
0.476294		0.658807		-1.1751		0.127433
0.478907		0.660194		-1.17491		0.127575
0.479378		0.661581		-1.17456		0.127717
0.481453		0.662968		-1.17325		0.127859
0.483403	0.713386			-1.17302	0.159574
0.483573	0.714961			-1.17261		0.128001
0.484772		0.664355		-1.17215		0.128143
0.484861	0.716535			-1.17144		0.128285
0.486424		0.665742		-1.16947		0.128427
0.488836	0.71811			-1.16928		0.128569
0.491237		0.667129		-1.16815	0.164894
0.492022		0.668516		-1.16668	0.170213
0.492058	0.719685			-1.16593		0.128711
0.492114		0.669903		-1.16417		0.128854
0.493027	0.72126			-1.16376		0.128996
0.493153		0.67129		-1.16205		0.129138
0.49484	0.722835			-1.16203		0.12928
0.495206		0.672677		-1.16181		0.129422
0.496335	0.724409			-1.16105		0.129564
0.49896		0.674064		-1.1599		0.129706
0.49964	0.725984			-1.15984		0.129848
0.501142		0.675451		-1.15941		0.12999
0.502637		0.676838		-1.15913		0.130132
0.504054	0.727559			-1.15806		0.130274
0.50463	0.729134			-1.15669		0.130416
0.506674	0.730709			-1.15576		0.130558
0.507426	0.732283			-1.15532		0.1307
0.511013	0.733858			-1.15475		0.130842
0.511338		0.678225		-1.15305		0.130985
0.512801		0.679612		-1.15261		0.131127
0.513698	0.735433			-1.15224		0.131269
0.514854		0.680999		-1.15133		0.131411
0.515422	0.737008			-1.15024		0.131553
0.51699	0.738583			-1.15001		0.131695
0.517088	0.740157			-1.14818		0.131837
0.518975		0.682386		-1.14808		0.131979
0.519917		0.683773		-1.14808		0.132121
0.520846	0.741732			-1.14764		0.132263
0.523687		0.68516		-1.14661		0.132405
0.524414		0.686546		-1.14629		0.132547
0.525647		0.687933		-1.14601		0.132689
0.527233		0.68932		-1.14497		0.132831
0.529136		0.690707		-1.14453		0.132973
0.529374	0.743307			-1.14298		0.133115
0.5308	0.744882			-1.14155		0.133258
0.532737	0.746457			-1.14112		0.1334
0.533246		0.692094		-1.14085		0.133542
0.535961		0.693481		-1.14065		0.133684
0.536054		0.694868		-1.14046		0.133826
0.536543	0.748031			-1.14014		0.133968
0.537071		0.696255		-1.13994		0.13411
0.538393		0.697642		-1.13947		0.134252
0.540409		0.699029		-1.13891		0.134394
0.540562	0.749606			-1.13803		0.134536
0.542085		0.700416		-1.13712		0.134678
0.542695		0.701803		-1.13656		0.13482
0.545295	0.751181			-1.13645		0.134962
0.548563		0.70319		-1.136		0.135104
0.549088		0.704577		-1.1357		0.135246
0.551678		0.705964		-1.13518		0.135389
0.552713	0.752756			-1.13454		0.135531
0.553023	0.754331			-1.13191		0.135673
0.557158		0.707351		-1.13088		0.135815
0.557858	0.755906			-1.12902		0.135957
0.558258	0.75748			-1.12819	0.175532
0.558658	0.759055			-1.12776		0.136099
0.559673	0.76063			-1.12741		0.136241
0.559684	0.762205			-1.12521		0.136383
0.559949	0.76378			-1.12502		0.136525
0.560375		0.708738		-1.1245		0.136667
0.560458		0.710125		-1.12387		0.136809
0.56268		0.711512		-1.12313		0.136951
0.563303		0.712899		-1.12294		0.137093
0.565176		0.714286		-1.12208		0.137235
0.565318		0.715673		-1.12079		0.137377
0.566509	0.765354			-1.11949		0.13752
0.566815	0.766929			-1.11812		0.137662
0.567416	0.768504			-1.11772		0.137804
0.568123		0.71706		-1.11754		0.137946
0.568866		0.718447		-1.11752		0.138088
0.56912	0.770079			-1.11628		0.13823
0.56967		0.719834		-1.11615		0.138372
0.571972		0.721221		-1.11519		0.138514
0.572663	0.771654			-1.11402		0.138656
0.572793		0.722607		-1.11331		0.138798
0.57283	0.773228			-1.11294		0.13894
0.573813		0.723994		-1.11267		0.139082
0.57475		0.725381		-1.11108		0.139224
0.57649	0.774803			-1.10996		0.139366
0.57655		0.726768		-1.10992		0.139508
0.580776		0.728155		-1.10895		0.139651
0.580877		0.729542		-1.10845		0.139793
0.583645	0.776378			-1.10838		0.139935
0.58397		0.730929		-1.10836		0.140077
0.588092	0.777953			-1.10793		0.140219
0.593499	0.779528			-1.10654		0.140361
0.594157		0.732316		-1.1059		0.140503
0.59511	0.781102			-1.10371		0.140645
0.595602		0.733703		-1.10237		0.140787
0.596585		0.73509		-1.10195		0.140929
0.600655	0.782677			-1.10103		0.141071
0.601189		0.736477		-1.10047		0.141213
0.601854		0.737864		-1.0999		0.141355
0.603155		0.739251		-1.09819		0.141497
0.603751		0.740638		-1.09807		0.141639
0.604077		0.742025		-1.09777		0.141782
0.604814	0.784252			-1.09747		0.141924
0.605054		0.743412		-1.09648		0.142066
0.606928		0.744799		-1.09645		0.142208
0.610787	0.785827			-1.09625		0.14235
0.61179		0.746186		-1.09547		0.142492
0.612367		0.747573		-1.09476		0.142634
0.615341		0.74896		-1.09458		0.142776
0.615462	0.787402			-1.09367		0.142918
0.618227		0.750347		-1.0915		0.14306
0.619379	0.788976			-1.091		0.143202
0.620981		0.751734		-1.08957		0.143344
0.622321		0.753121		-1.08944		0.143486
0.62234		0.754508		-1.08907		0.143628
0.624548		0.755895		-1.08755		0.14377
0.628447		0.757282		-1.08728		0.143912
0.630249		0.758669		-1.08546		0.144055
0.630994	0.790551			-1.08419		0.144197
0.632049	0.792126			-1.08279		0.144339
0.632541		0.760055		-1.08234		0.144481
0.635808		0.761442		-1.08153		0.144623
0.636137	0.793701			-1.08001		0.144765
0.637155		0.762829		-1.07999		0.144907
0.637736		0.764216		-1.07997	0.180851
0.638713		0.765603		-1.07913		0.145049
0.640109		0.76699		-1.07876		0.145191
0.640523	0.795276			-1.07807		0.145333
0.640749		0.768377		-1.07772		0.145475
0.641825	0.79685			-1.07744		0.145617
0.642187	0.798425			-1.0735		0.145759
0.645483	0.8			-1.07347		0.145901
0.645766	0.801575			-1.07328		0.146043
0.647224		0.769764		-1.07299		0.146186
0.653126		0.771151		-1.07293	0.18617
0.654492		0.772538		-1.07119		0.146328
0.654859	0.80315			-1.07112		0.14647
0.655375		0.773925		-1.07047		0.146612
0.656745	0.804724			-1.06989		0.146754
0.668103	0.806299			-1.06917		0.146896
0.66825		0.775312		-1.06791		0.147038
0.670028		0.776699		-1.06708		0.14718
0.673495		0.778086		-1.06684		0.147322
0.674384		0.779473		-1.06624		0.147464
0.678818		0.78086		-1.06574		0.147606
0.679418		0.782247		-1.06552		0.147748
0.681234	0.807874			-1.06523		0.14789
0.682437	0.809449			-1.06464		0.148032
0.685052	0.811024			-1.06398		0.148174
0.68924		0.783634		-1.06338		0.148317
0.693151	0.812598			-1.06316		0.148459
0.693651	0.814173			-1.06226		0.148601
0.696219		0.785021		-1.06201		0.148743
0.698062		0.786408		-1.06126		0.148885
0.69892		0.787795		-1.0608		0.149027
0.699043		0.789182		-1.06036		0.149169
0.702261	0.815748			-1.06034		0.149311
0.704265	0.817323			-1.05911		0.149453
0.705029		0.790569		-1.05734		0.149595
0.708539		0.791956		-1.05727		0.149737
0.711694		0.793343		-1.057		0.149879
0.71258		0.79473		-1.05605	0.191489
0.712885	0.818898			-1.0557		0.150021
0.713094		0.796117		-1.05479		0.150163
0.715631		0.797503		-1.05462		0.150305
0.716248	0.820472			-1.05441		0.150448
0.717668		0.79889		-1.05327		0.15059
0.72148	0.822047			-1.05317		0.150732
0.723268		0.800277		-1.05313		0.150874
0.724281		0.801664		-1.05281		0.151016
0.724426	0.823622			-1.05276		0.151158
0.727828		0.803051		-1.05067		0.1513
0.72853	0.825197			-1.05055		0.151442
0.729773	0.826772			-1.04897		0.151584
0.729819		0.804438		-1.04895		0.151726
0.732566	0.828346			-1.04733		0.151868
0.732976		0.805825		-1.0473		0.15201
0.734035		0.807212		-1.04624		0.152152
0.734677		0.808599		-1.04616		0.152294
0.735474		0.809986		-1.04604		0.152436
0.738789		0.811373		-1.04308		0.152578
0.740295	0.829921			-1.04292		0.152721
0.740415	0.831496			-1.04212		0.152863
0.741453	0.833071			-1.04144		0.153005
0.744	0.834646			-1.04133		0.153147
0.744005		0.81276		-1.04011		0.153289
0.745552		0.814147		-1.04006		0.153431
0.747912		0.815534		-1.03954		0.153573
0.748643		0.816921		-1.03949		0.153715
0.748803	0.83622			-1.03796		0.153857
0.753608	0.837795			-1.03703		0.153999
0.754847	0.83937			-1.03679		0.154141
0.757115		0.818308		-1.03661		0.154283
0.76219	0.840945			-1.03655		0.154425
0.76376		0.819695		-1.03546		0.154567
0.764949	0.84252			-1.03499		0.154709
0.769375	0.844094			-1.03476		0.154852
0.772767	0.845669			-1.03416		0.154994
0.773162	0.847244			-1.03395		0.155136
0.773243		0.821082		-1.03391		0.155278
0.774081		0.822469		-1.03379		0.15542
0.775714		0.823856		-1.03295		0.155562
0.77698		0.825243		-1.03237		0.155704
0.778515	0.848819			-1.03232		0.155846
0.781071		0.82663		-1.03231		0.155988
0.781394		0.828017		-1.03196		0.15613
0.78266	0.850394			-1.03072		0.156272
0.782937	0.851969			-1.03061		0.156414
0.782966		0.829404		-1.03047		0.156556
0.791031		0.830791		-1.03006		0.156698
0.791184	0.853543			-1.02981		0.15684
0.791669	0.855118			-1.02867		0.156983
0.795		0.832178		-1.02759		0.157125
0.795188		0.833564		-1.02714		0.157267
0.795551	0.856693			-1.02342		0.157409
0.796212		0.834951		-1.02283		0.157551
0.796878		0.836338		-1.02279		0.157693
0.798446	0.858268			-1.02127		0.157835
0.798618		0.837725		-1.02068		0.157977
0.800765		0.839112		-1.02023		0.158119
0.801243		0.840499		-1.0201		0.158261
0.804774		0.841886		-1.01974		0.158403
0.809569	0.859843			-1.01929		0.158545
0.810688		0.843273		-1.01801		0.158687
0.811343		0.84466		-1.01797		0.158829
0.812062		0.846047		-1.0163		0.158971
0.812528		0.847434		-1.01623		0.159114
0.814645	0.861417			-1.01607		0.159256
0.816473	0.862992			-1.01594		0.159398
0.816644		0.848821		-1.01581		0.15954
0.817061	0.864567			-1.0155		0.159682
0.819148		0.850208		-1.01463		0.159824
0.820407		0.851595		-1.0143		0.159966
0.830828		0.852982		-1.01355		0.160108
0.831672	0.866142			-1.01352		0.16025
0.833523	0.867717			-1.01325		0.160392
0.834472	0.869291			-1.01283		0.160534
0.838515		0.854369		-1.01228		0.160676
0.838945		0.855756		-1.01162		0.160818
0.843009	0.870866			-1.01146		0.16096
0.845726		0.857143		-1.01117		0.161102
0.847961	0.872441			-1.01089		0.161244
0.848331		0.85853		-1.01015		0.161387
0.848762		0.859917		-1.00999		0.161529
0.850804		0.861304		-1.00942		0.161671
0.854273	0.874016			-1.00901		0.161813
0.858534		0.862691		-1.00901		0.161955
0.859634		0.864078		-1.00895		0.162097
0.865552		0.865465		-1.00737		0.162239
0.865905		0.866852		-1.00729		0.162381
0.866786	0.875591			-1.00561		0.162523
0.870095	0.877165			-1.00479		0.162665
0.873439		0.868239		-1.00453		0.162807
0.876952		0.869626		-1.00385		0.162949
0.881432	0.87874			-1.00323		0.163091
0.881575		0.871012		-1.00195		0.163233
0.882922	0.880315			-0.998985		0.163375
0.883125	0.88189			-0.99849		0.163518
0.885845		0.872399		-0.992822		0.16366
0.887716	0.883465			-0.991828		0.163802
0.892216		0.873786		-0.991693		0.163944
0.892591		0.875173		-0.991599		0.164086
0.894145		0.87656		-0.989543	0.196809
0.895966	0.885039			-0.987243		0.164228
0.900985		0.877947		-0.986042		0.16437
0.903604		0.879334		-0.986029		0.164512
0.905614	0.886614			-0.986012		0.164654
0.906509	0.888189			-0.984961		0.164796
0.908561	0.889764			-0.983182		0.164938
0.913003	0.891339			-0.982757		0.16508
0.919638		0.880721		-0.982685		0.165222
0.921464	0.892913			-0.981705		0.165364
0.921488		0.882108		-0.981667	0.202128
0.925888	0.894488			-0.981663		0.165506
0.927674	0.896063			-0.980576		0.165649
0.932959		0.883495		-0.978266		0.165791
0.933858		0.884882		-0.978149		0.165933
0.934749	0.897638			-0.977088		0.166075
0.936243	0.899213			-0.976944		0.166217
0.94216	0.900787			-0.97532		0.166359
0.945205		0.886269		-0.975259		0.166501
0.952066		0.887656		-0.974863		0.166643
0.954632		0.889043		-0.974622		0.166785
0.956328		0.89043		-0.974195		0.166927
0.959157		0.891817		-0.974179		0.167069
0.961659	0.902362			-0.973635		0.167211
0.963758		0.893204		-0.97345		0.167353
0.964049	0.903937			-0.972666		0.167495
0.965345	0.905512			-0.972535		0.167637
0.969981		0.894591		-0.971873	0.207447
0.980137	0.907087			-0.971839		0.16778
0.980382	0.908661			-0.971232		0.167922
0.980425		0.895978		-0.971177		0.168064
0.981565		0.897365		-0.970785		0.168206
0.981866		0.898752		-0.970684		0.168348
0.9821	0.910236			-0.968152		0.16849
0.982806		0.900139		-0.967523		0.168632
0.984411	0.911811			-0.965375		0.168774
0.984863		0.901526		-0.96513		0.168916
0.98629		0.902913		-0.964723		0.169058
0.990858		0.9043		-0.964491		0.1692
0.99317	0.913386			-0.964269		0.169342
0.999533		0.905687		-0.964192		0.169484
1	0.914961			-0.963679	0.212766
1.00047		0.907074		-0.963414		0.169626
1.00123	0.916535			-0.963392		0.169768
1.01289		0.90846		-0.963297		0.16991
1.01868	0.91811			-0.96212		0.170053
1.01873		0.909847		-0.961669		0.170195
1.02152	0.919685			-0.961327		0.170337
1.02426	0.92126			-0.960163		0.170479
1.03399		0.911234		-0.95949		0.170621
1.03734	0.922835			-0.959204		0.170763
1.03769		0.912621		-0.958777		0.170905
1.04449	0.924409			-0.957187		0.171047
1.05216	0.925984			-0.956351	0.218085
1.05352	0.927559			-0.955963		0.171189
1.06112	0.929134			-0.955949		0.171331
1.0665	0.930709			-0.955326		0.171473
1.06686	0.932283			-0.955147		0.171615
1.06733	0.933858			-0.954489		0.171757
1.06943		0.914008		-0.954074		0.171899
1.07099		0.915395		-0.95355		0.172041
1.07706	0.935433			-0.952889		0.172184
1.07728		0.916782		-0.952338		0.172326
1.08159		0.918169		-0.950949		0.172468
1.08385	0.937008			-0.948674		0.17261
1.0854		0.919556		-0.947896		0.172752
1.09172	0.938583			-0.947369	0.223404
1.09199	0.940157			-0.946648		0.172894
1.09709		0.920943		-0.946222		0.173036
1.10048	0.941732			-0.946056		0.173178
1.10735		0.92233		-0.945994		0.17332
1.11502		0.923717		-0.945395		0.173462
1.11892	0.943307			-0.945299		0.173604
1.11972		0.925104		-0.945213		0.173746
1.12421		0.926491		-0.945029		0.173888
1.12701		0.927878		-0.943414		0.17403
1.13199	0.944882			-0.943377		0.174172
1.14002	0.946457			-0.942005		0.174315
1.14005	0.948032			-0.940852		0.174457
1.1424	0.949606			-0.940766	0.228723
1.14789		0.929265		-0.939579		0.174599
1.15185		0.930652		-0.939229		0.174741
1.15862		0.932039		-0.93878		0.174883
1.16173	0.951181			-0.938571		0.175025
1.16469		0.933426		-0.938299		0.175167
1.16678	0.952756			-0.937468		0.175309
1.17552		0.934813		-0.936865		0.175451
1.17961		0.9362		-0.934961		0.175593
1.18345		0.937587		-0.934546	0.234043
1.19759	0.954331			-0.934002		0.175735
1.20002	0.955906			-0.93376		0.175877
1.20329		0.938974		-0.933432		0.176019
1.21714	0.95748			-0.933258		0.176161
1.21725	0.959055			-0.931927		0.176303
1.22274	0.96063			-0.931662		0.176446
1.24722		0.940361		-0.931585		0.176588
1.25329	0.962205			-0.931139		0.17673
1.25741	0.96378			-0.93084		0.176872
1.26154		0.941748		-0.930056		0.177014
1.26517		0.943135		-0.929466		0.177156
1.26639	0.965354			-0.92875		0.177298
1.29493		0.944522		-0.927701		0.17744
1.30654	0.966929			-0.927456		0.177582
1.30835		0.945908		-0.926726		0.177724
1.31749		0.947295		-0.926611		0.177866
1.32569		0.948682		-0.92629		0.178008
1.32721	0.968504			-0.925682		0.17815
1.33092		0.950069		-0.925334		0.178292
1.33105	0.970079			-0.924593		0.178434
1.33332		0.951456		-0.924564		0.178576
1.34253		0.952843		-0.924377		0.178719
1.34986		0.95423		-0.924015		0.178861
1.35094		0.955617		-0.923637		0.179003
1.35706		0.957004		-0.923		0.179145
1.35815		0.958391		-0.921606		0.179287
1.35921	0.971654			-0.920811		0.179429
1.37558		0.959778		-0.920437	0.239362
1.3944		0.961165		-0.91886		0.179571
1.39492		0.962552		-0.917614		0.179713
1.39599		0.963939		-0.916431		0.179855
1.41432	0.973228			-0.916373	0.244681
1.42506		0.965326		-0.915442		0.179997
1.42603		0.966713		-0.914027		0.180139
1.45343	0.974803			-0.9125		0.180281
1.4704		0.9681		-0.911744		0.180423
1.47691		0.969487		-0.911706		0.180565
1.48218		0.970874		-0.911411		0.180707
1.489		0.972261		-0.910538		0.18085
1.53355		0.973648		-0.910347		0.180992
1.55872	0.976378			-0.910156		0.181134
1.6094		0.975035		-0.910118		0.181276
1.61345		0.976422		-0.910058		0.181418
1.68914	0.977953			-0.90977		0.18156
1.69281	0.979528			-0.909341		0.181702
1.69743		0.977809		-0.909308		0.181844
1.7015	0.981102			-0.908674		0.181986
1.72061	0.982677			-0.906873		0.182128
1.73157	0.984252			-0.906079		0.18227
1.73269		0.979196		-0.904693		0.182412
1.79783		0.980583		-0.904039		0.182554
1.80848		0.981969		-0.903997		0.182696
1.81262		0.983356		-0.903387		0.182838
1.92617	0.985827			-0.903147		0.182981
2.01003	0.987402			-0.903102	0.25
2.10816		0.984743		-0.901391		0.183123
2.12796		0.98613		-0.900108		0.183265
2.15371	0.988976			-0.899388		0.183407
2.16295	0.990551			-0.898001		0.183549
2.17217	0.992126			-0.897619		0.183691
2.2287		0.987517		-0.896865		0.183833
2.232		0.988904		-0.894487		0.183975
2.26749		0.990291		-0.894289		0.184117
2.48512	0.993701			-0.8937		0.184259
2.60291		0.991678		-0.893164		0.184401
2.65863		0.993065		-0.891569		0.184543
2.68903	0.995276			-0.891		0.184685
2.7151		0.994452		-0.890893		0.184827
2.73524		0.995839		-0.890594		0.184969
2.7379	0.99685			-0.890424		0.185112
2.74178		0.997226		-0.889662		0.185254
3.8697	0.998425			-0.889311		0.185396
3.97536	1			-0.887982		0.185538
4.08082		0.998613		-0.887876		0.18568
4.23885		1		-0.887649		0.185822
				-0.887625		0.185964
				-0.886816		0.186106
				-0.886722		0.186248
				-0.886702		0.18639
				-0.885949		0.186532
				-0.885567		0.186674
				-0.885536		0.186816
				-0.885263		0.186958
				-0.88472		0.1871
				-0.88453		0.187243
				-0.884396		0.187385
				-0.884378		0.187527
				-0.883086		0.187669
				-0.883077		0.187811
				-0.882577		0.187953
				-0.882265		0.188095
				-0.880942		0.188237
				-0.879275		0.188379
				-0.878502		0.188521
				-0.878283		0.188663
				-0.875792		0.188805
				-0.875726		0.188947
				-0.875584		0.189089
				-0.87551		0.189231
				-0.875373		0.189373
				-0.873951		0.189516
				-0.872684		0.189658
				-0.872585		0.1898
				-0.872517		0.189942
				-0.872471		0.190084
				-0.871867		0.190226
				-0.871819	0.255319
				-0.871687		0.190368
				-0.871558		0.19051
				-0.871416		0.190652
				-0.869995		0.190794
				-0.869952		0.190936
				-0.869925		0.191078
				-0.869549		0.19122
				-0.868921		0.191362
				-0.868028		0.191504
				-0.867886		0.191647
				-0.867849		0.191789
				-0.866678		0.191931
				-0.866443		0.192073
				-0.865282		0.192215
				-0.864768		0.192357
				-0.864237		0.192499
				-0.864211		0.192641
				-0.863709		0.192783
				-0.863314		0.192925
				-0.862658		0.193067
				-0.862443		0.193209
				-0.860261		0.193351
				-0.85995		0.193493
				-0.859789		0.193635
				-0.8589		0.193778
				-0.858877		0.19392
				-0.858336		0.194062
				-0.856839		0.194204
				-0.856197		0.194346
				-0.855803		0.194488
				-0.855627		0.19463
				-0.85554		0.194772
				-0.855317		0.194914
				-0.854657	0.260638
				-0.854649		0.195056
				-0.854475		0.195198
				-0.853814		0.19534
				-0.853771		0.195482
				-0.853723		0.195624
				-0.853376		0.195766
				-0.853193		0.195909
				-0.852784		0.196051
				-0.85256		0.196193
				-0.852483		0.196335
				-0.852377		0.196477
				-0.851555		0.196619
				-0.850784		0.196761
				-0.850245		0.196903
				-0.849599		0.197045
				-0.849431		0.197187
				-0.848923		0.197329
				-0.848581		0.197471
				-0.848456		0.197613
				-0.847276	0.265957
				-0.846661		0.197755
				-0.846189		0.197897
				-0.845942		0.198039
				-0.845808		0.198182
				-0.845369		0.198324
				-0.84489		0.198466
				-0.84391		0.198608
				-0.843783		0.19875
				-0.84234		0.198892
				-0.842185		0.199034
				-0.841992		0.199176
				-0.841033		0.199318
				-0.840249		0.19946
				-0.840145		0.199602
				-0.839506		0.199744
				-0.839371		0.199886
				-0.839315		0.200028
				-0.838986		0.20017
				-0.838985		0.200313
				-0.838376		0.200455
				-0.837954		0.200597
				-0.837808		0.200739
				-0.837798		0.200881
				-0.837749		0.201023
				-0.837299		0.201165
				-0.836435		0.201307
				-0.83624		0.201449
				-0.836005		0.201591
				-0.83571		0.201733
				-0.835547		0.201875
				-0.835449		0.202017
				-0.835368		0.202159
				-0.834697		0.202301
				-0.834683		0.202444
				-0.83464		0.202586
				-0.834305		0.202728
				-0.834287		0.20287
				-0.834106		0.203012
				-0.833959		0.203154
				-0.833568		0.203296
				-0.832391	0.271277
				-0.832301		0.203438
				-0.829855		0.20358
				-0.829373		0.203722
				-0.828501		0.203864
				-0.828347		0.204006
				-0.828205		0.204148
				-0.827912		0.20429
				-0.827903		0.204432
				-0.827796		0.204575
				-0.82752		0.204717
				-0.827097		0.204859
				-0.826821		0.205001
				-0.825741		0.205143
				-0.825364		0.205285
				-0.825333		0.205427
				-0.824962	0.276596
				-0.824747		0.205569
				-0.824476		0.205711
				-0.823607		0.205853
				-0.82333		0.205995
				-0.823323		0.206137
				-0.821006		0.206279
				-0.820886		0.206421
				-0.820862		0.206563
				-0.820409		0.206705
				-0.820223		0.206848
				-0.820203		0.20699
				-0.819946		0.207132
				-0.819666		0.207274
				-0.819312		0.207416
				-0.819212		0.207558
				-0.818843		0.2077
				-0.818716		0.207842
				-0.818436		0.207984
				-0.818146		0.208126
				-0.818008		0.208268
				-0.817847		0.20841
				-0.817355		0.208552
				-0.817266		0.208694
				-0.816445		0.208836
				-0.816368		0.208979
				-0.816088		0.209121
				-0.815891		0.209263
				-0.814882		0.209405
				-0.813642		0.209547
				-0.813569		0.209689
				-0.812554		0.209831
				-0.812083		0.209973
				-0.811527		0.210115
				-0.811066		0.210257
				-0.810553		0.210399
				-0.81021		0.210541
				-0.809018		0.210683
				-0.808911		0.210825
				-0.807705		0.210967
				-0.80691		0.21111
				-0.805204		0.211252
				-0.804751		0.211394
				-0.803483		0.211536
				-0.803323		0.211678
				-0.803103		0.21182
				-0.802306		0.211962
				-0.802291		0.212104
				-0.801992		0.212246
				-0.800814		0.212388
				-0.800122		0.21253
				-0.798568		0.212672
				-0.798446		0.212814
				-0.797825		0.212956
				-0.797318		0.213098
				-0.797115		0.213241
				-0.795799		0.213383
				-0.795382		0.213525
				-0.795242		0.213667
				-0.794784		0.213809
				-0.794612		0.213951
				-0.794024		0.214093
				-0.794002		0.214235
				-0.79378		0.214377
				-0.793171		0.214519
				-0.793088		0.214661
				-0.792936		0.214803
				-0.791992		0.214945
				-0.79175		0.215087
				-0.790735		0.215229
				-0.79046		0.215371
				-0.789907		0.215514
				-0.789196		0.215656
				-0.789164		0.215798
				-0.788852		0.21594
				-0.78846		0.216082
				-0.787959		0.216224
				-0.787375		0.216366
				-0.786626		0.216508
				-0.786596		0.21665
				-0.786523		0.216792
				-0.786398		0.216934
				-0.785889		0.217076
				-0.785801		0.217218
				-0.785677		0.21736
				-0.785579		0.217502
				-0.784762		0.217645
				-0.784748		0.217787
				-0.784672		0.217929
				-0.784396		0.218071
				-0.784248		0.218213
				-0.784203		0.218355
				-0.783444		0.218497
				-0.783078		0.218639
				-0.783075		0.218781
				-0.782851		0.218923
				-0.782727		0.219065
				-0.782556		0.219207
				-0.782105		0.219349
				-0.781925		0.219491
				-0.781599		0.219633
				-0.781256		0.219776
				-0.780986		0.219918
				-0.78078		0.22006
				-0.78064		0.220202
				-0.780553		0.220344
				-0.780454	0.281915
				-0.780129		0.220486
				-0.779233		0.220628
				-0.77905		0.22077
				-0.779037		0.220912
				-0.778116		0.221054
				-0.777929		0.221196
				-0.777519		0.221338
				-0.777514		0.22148
				-0.77651		0.221622
				-0.776493		0.221764
				-0.776453		0.221907
				-0.775608		0.222049
				-0.774905		0.222191
				-0.774486		0.222333
				-0.774298		0.222475
				-0.774004		0.222617
				-0.77346		0.222759
				-0.773011		0.222901
				-0.772736		0.223043
				-0.771895		0.223185
				-0.771405		0.223327
				-0.770598		0.223469
				-0.769897		0.223611
				-0.769884		0.223753
				-0.769859		0.223895
				-0.768577		0.224038
				-0.767557		0.22418
				-0.766675		0.224322
				-0.766244	0.287234
				-0.766235		0.224464
				-0.764923		0.224606
				-0.764892		0.224748
				-0.764685		0.22489
				-0.764474		0.225032
				-0.76444		0.225174
				-0.76395		0.225316
				-0.763949		0.225458
				-0.763939		0.2256
				-0.763084		0.225742
				-0.762885		0.225884
				-0.762583		0.226026
				-0.762348		0.226168
				-0.762185		0.226311
				-0.761494		0.226453
				-0.761065		0.226595
				-0.760905		0.226737
				-0.760713		0.226879
				-0.760028		0.227021
				-0.759966		0.227163
				-0.759827		0.227305
				-0.759127		0.227447
				-0.757892	0.292553
				-0.757761		0.227589
				-0.757131		0.227731
				-0.756976		0.227873
				-0.756772		0.228015
				-0.756402		0.228157
				-0.756243		0.228299
				-0.755888		0.228442
				-0.755654		0.228584
				-0.755471		0.228726
				-0.755424		0.228868
				-0.755365		0.22901
				-0.755196		0.229152
				-0.754843		0.229294
				-0.75464	0.297872
				-0.753896		0.229436
				-0.753605		0.229578
				-0.753413		0.22972
				-0.752797		0.229862
				-0.751894		0.230004
				-0.751519		0.230146
				-0.75118		0.230288
				-0.7509		0.23043
				-0.750595		0.230573
				-0.750289		0.230715
				-0.749824		0.230857
				-0.749811		0.230999
				-0.749459		0.231141
				-0.749255		0.231283
				-0.748349		0.231425
				-0.748193		0.231567
				-0.747686		0.231709
				-0.746947		0.231851
				-0.746937		0.231993
				-0.746506		0.232135
				-0.746437		0.232277
				-0.746367		0.232419
				-0.746148		0.232561
				-0.745969		0.232704
				-0.744407		0.232846
				-0.74434		0.232988
				-0.743952		0.23313
				-0.743691		0.233272
				-0.743615		0.233414
				-0.743378		0.233556
				-0.743318		0.233698
				-0.741867		0.23384
				-0.741528		0.233982
				-0.74084		0.234124
				-0.740833		0.234266
				-0.740376		0.234408
				-0.740286		0.23455
				-0.740086		0.234692
				-0.739823		0.234834
				-0.739326		0.234977
				-0.738858		0.235119
				-0.738405		0.235261
				-0.737477		0.235403
				-0.737384		0.235545
				-0.73633		0.235687
				-0.736201		0.235829
				-0.735983		0.235971
				-0.735418		0.236113
				-0.734852		0.236255
				-0.734379		0.236397
				-0.734333		0.236539
				-0.733531		0.236681
				-0.733265		0.236823
				-0.732731		0.236965
				-0.731584		0.237108
				-0.731361		0.23725
				-0.730732		0.237392
				-0.730699		0.237534
				-0.730515		0.237676
				-0.730155		0.237818
				-0.729868	0.303191
				-0.729856		0.23796
				-0.729417		0.238102
				-0.729191		0.238244
				-0.728595		0.238386
				-0.728436		0.238528
				-0.727866		0.23867
				-0.727787		0.238812
				-0.727737		0.238954
				-0.72734		0.239096
				-0.726911		0.239239
				-0.726701	0.308511
				-0.725658		0.239381
				-0.72531	0.31383
				-0.72414		0.239523
				-0.7236		0.239665
				-0.722813		0.239807
				-0.722812		0.239949
				-0.722481		0.240091
				-0.722479		0.240233
				-0.722325		0.240375
				-0.721501		0.240517
				-0.721392		0.240659
				-0.72138		0.240801
				-0.721248		0.240943
				-0.721174		0.241085
				-0.720265		0.241227
				-0.720098		0.24137
				-0.719907	0.319149
				-0.718891		0.241512
				-0.718166		0.241654
				-0.717836		0.241796
				-0.717732		0.241938
				-0.717495		0.24208
				-0.717199		0.242222
				-0.71677		0.242364
				-0.716758		0.242506
				-0.716539		0.242648
				-0.716531		0.24279
				-0.716034		0.242932
				-0.715803		0.243074
				-0.715095		0.243216
				-0.71465		0.243358
				-0.714198		0.243501
				-0.71368		0.243643
				-0.712143		0.243785
				-0.71185		0.243927
				-0.71138		0.244069
				-0.710323		0.244211
				-0.709466		0.244353
				-0.708827		0.244495
				-0.708696		0.244637
				-0.708581		0.244779
				-0.707723		0.244921
				-0.706519		0.245063
				-0.706262		0.245205
				-0.705939		0.245347
				-0.705702		0.245489
				-0.705658	0.324468
				-0.705419		0.245631
				-0.705114		0.245774
				-0.704996		0.245916
				-0.704665		0.246058
				-0.70311		0.2462
				-0.702617		0.246342
				-0.702264		0.246484
				-0.702122		0.246626
				-0.702082		0.246768
				-0.702081		0.24691
				-0.702071		0.247052
				-0.701958		0.247194
				-0.701694		0.247336
				-0.701399		0.247478
				-0.701063		0.24762
				-0.700547		0.247762
				-0.700481		0.247905
				-0.699517		0.248047
				-0.699067		0.248189
				-0.698879		0.248331
				-0.698356		0.248473
				-0.698154		0.248615
				-0.697964		0.248757
				-0.697881		0.248899
				-0.697673		0.249041
				-0.697186		0.249183
				-0.696888		0.249325
				-0.696872		0.249467
				-0.696264		0.249609
				-0.696208		0.249751
				-0.696193		0.249893
				-0.695994		0.250036
				-0.695963		0.250178
				-0.695199		0.25032
				-0.695077		0.250462
				-0.69458		0.250604
				-0.694475		0.250746
				-0.694366		0.250888
				-0.693348		0.25103
				-0.693079		0.251172
				-0.69274		0.251314
				-0.692696		0.251456
				-0.692361		0.251598
				-0.691523		0.25174
				-0.691464		0.251882
				-0.691329		0.252024
				-0.69111		0.252167
				-0.690794		0.252309
				-0.689066		0.252451
				-0.688794		0.252593
				-0.688538		0.252735
				-0.688399		0.252877
				-0.687958		0.253019
				-0.687747		0.253161
				-0.687485		0.253303
				-0.68649		0.253445
				-0.686368		0.253587
				-0.685983		0.253729
				-0.68548		0.253871
				-0.685365		0.254013
				-0.685323		0.254155
				-0.685164		0.254297
				-0.685098		0.25444
				-0.684952		0.254582
				-0.684123		0.254724
				-0.683424		0.254866
				-0.683137		0.255008
				-0.682928		0.25515
				-0.682716		0.255292
				-0.68101		0.255434
				-0.679983		0.255576
				-0.678869		0.255718
				-0.678716		0.25586
				-0.678416		0.256002
				-0.678337		0.256144
				-0.677686		0.256286
				-0.67717		0.256428
				-0.677149		0.256571
				-0.677089		0.256713
				-0.676772		0.256855
				-0.676633		0.256997
				-0.676451		0.257139
				-0.67607		0.257281
				-0.675505		0.257423
				-0.675465		0.257565
				-0.675091		0.257707
				-0.674423		0.257849
				-0.67317		0.257991
				-0.672547		0.258133
				-0.672246		0.258275
				-0.671972		0.258417
				-0.671676		0.258559
				-0.671459		0.258702
				-0.67139		0.258844
				-0.671177		0.258986
				-0.670501		0.259128
				-0.670246		0.25927
				-0.670086		0.259412
				-0.67001		0.259554
				-0.669974		0.259696
				-0.668872		0.259838
				-0.668643		0.25998
				-0.668418		0.260122
				-0.667946		0.260264
				-0.667811		0.260406
				-0.667648		0.260548
				-0.666959		0.26069
				-0.666686		0.260833
				-0.666314		0.260975
				-0.66616		0.261117
				-0.66585		0.261259
				-0.665817		0.261401
				-0.665783		0.261543
				-0.665648		0.261685
				-0.665355		0.261827
				-0.664587		0.261969
				-0.663743		0.262111
				-0.663695		0.262253
				-0.663453		0.262395
				-0.662707		0.262537
				-0.662625		0.262679
				-0.661483		0.262821
				-0.66146		0.262963
				-0.660845		0.263106
				-0.660728		0.263248
				-0.660675		0.26339
				-0.660204		0.263532
				-0.660042		0.263674
				-0.659925		0.263816
				-0.659216		0.263958
				-0.65895		0.2641
				-0.657468		0.264242
				-0.657409		0.264384
				-0.65666		0.264526
				-0.656462		0.264668
				-0.655752		0.26481
				-0.655692		0.264952
				-0.655114		0.265094
				-0.654875		0.265237
				-0.654853		0.265379
				-0.654731		0.265521
				-0.654292		0.265663
				-0.653783		0.265805
				-0.652687		0.265947
				-0.652496		0.266089
				-0.652034		0.266231
				-0.651816		0.266373
				-0.651704		0.266515
				-0.651404		0.266657
				-0.651284		0.266799
				-0.651048		0.266941
				-0.65087		0.267083
				-0.650692		0.267225
				-0.650668		0.267368
				-0.650556		0.26751
				-0.650274		0.267652
				-0.649841		0.267794
				-0.648679		0.267936
				-0.648646	0.329787
				-0.648356		0.268078
				-0.648059		0.26822
				-0.647147		0.268362
				-0.646853		0.268504
				-0.646762		0.268646
				-0.646414		0.268788
				-0.645894		0.26893
				-0.645535		0.269072
				-0.645328		0.269214
				-0.64521		0.269356
				-0.644895		0.269499
				-0.644746		0.269641
				-0.64442		0.269783
				-0.64384		0.269925
				-0.643728		0.270067
				-0.643636		0.270209
				-0.643432		0.270351
				-0.642106		0.270493
				-0.639887		0.270635
				-0.639809		0.270777
				-0.639325		0.270919
				-0.638954		0.271061
				-0.638943		0.271203
				-0.638353		0.271345
				-0.638093		0.271487
				-0.637754		0.271629
				-0.637694		0.271772
				-0.637624		0.271914
				-0.637496		0.272056
				-0.637194		0.272198
				-0.636025		0.27234
				-0.635571		0.272482
				-0.635429		0.272624
				-0.634945		0.272766
				-0.634147		0.272908
				-0.634049		0.27305
				-0.63224		0.273192
				-0.631912		0.273334
				-0.631379		0.273476
				-0.631107		0.273618
				-0.630969		0.27376
				-0.630092		0.273903
				-0.630044		0.274045
				-0.629994		0.274187
				-0.629969		0.274329
				-0.629681		0.274471
				-0.629036		0.274613
				-0.62899		0.274755
				-0.628819		0.274897
				-0.628617		0.275039
[truncated: 5,227 more rows]

## Sheet: Fig. 6c
	5p hybrids			3p hybrids
WT (+/+)	52.5	53.5	54.5	47.5	46.5	45.5
HM (HM/-)	3.2	2.7	2.7	96.8	97.3	97.3

## Sheet: Fig. 6d
	Passenger hybrids
WT (+/+)	9.73451	8.3558	8.05369
HM (HM/-)	19.1143	18.3442	16.8745

## Sheet: Fig. 6e
miRNA	Log10 AGO2 enrichment (IP/input)	Log10 (number of hybrids/RPM)
mmu-miR-106a-3p	0.77	-3.97754
mmu-miR-125a-3p	0.58	-4.88872
mmu-miR-135b-3p	0.43	-5.15187
mmu-miR-15a-3p	0.43	-5.29972
mmu-miR-16-1-3p	0.11	-5.90608
mmu-miR-16-2-3p	0.79	-5.67513
mmu-miR-17-3p	0.57	-4.33771
mmu-miR-182-3p	0.39	-6.59928
mmu-miR-183-3p	0.74	-4.55716
mmu-miR-18a-3p	0.73	-4.4355
mmu-miR-18b-3p	0.88	-3.80153
mmu-miR-191-3p	0.32	-5.4077
mmu-miR-195a-3p	-0.03	-6.46483
mmu-miR-20a-3p	0.73	-4.51538
mmu-miR-20b-3p	0.58	-4.29336
mmu-miR-219a-1-3p	0.43	-5.31983
mmu-miR-21a-3p	0.66	-5.45916
mmu-miR-291b-3p	0.33	-5.45272
mmu-miR-30a-3p	0.42	-4.48585
mmu-miR-30b-3p	0.15	-5.96809
mmu-miR-30c-1-3p	0.3	-5.16116
mmu-miR-30c-2-3p	0.1	-6.37139
mmu-miR-30d-3p	0.18	-5.52458
mmu-miR-30e-3p	0.21	-5.01131
mmu-miR-322-3p	0.63	-5.64642
mmu-miR-340-3p	0.83	-5.19059
mmu-miR-34b-3p	0.65	-5.51017
mmu-miR-34c-3p	0.69	-5.20531
mmu-miR-361-3p	0.04	-6.61503
mmu-miR-497a-3p	0.35	-4.83094
mmu-miR-708-3p	0.38	-5.73391
mmu-miR-7a-1-3p	0.03	-6.21824
mmu-miR-93-3p	0.41	-4.81687
mmu-miR-99b-3p	0.47	-5.09595

## Sheet: Fig. 6f
Mutual targets (n=152)	CLASH exclusive (n=2852)	Downregulated exclusive (n=728)
Adipor2	0610010K14Rik	Lef1
Ahr	0610012G03Rik	Ddx6
Amotl1	1110032A03Rik	Ptar1
Ankrd13b	1110065P20Rik	Desi2
Arhgap11a	1700019D03Rik	Ier5
Arhgap19	1700025G04Rik	Prrc2c
Arhgap44	1700030K09Rik	Capza2
Arrdc4	1700037H04Rik	Tnpo1
Atf2	1700066M21Rik	Cpd
Atf7ip	1700109H08Rik	Znf106
Bcl2l13	1810010H24Rik	Etv5
Blcap	2300009A05Rik	Dyrk2
Bnip3l	2310009B15Rik	Peg10
Brwd3	2310039H08Rik	Palld
Cacna1g	2510002D24Rik	Hnrnpa1
Camk2g	2610002M06Rik	Med26
Cant1	2610008E11Rik	Ran
Ccng2	2610301B20Rik	Eif4ebp2
Cd81	2700049A03Rik	Hp1bp3
Cdk16	4930430F08Rik	Mob1b
Cdk5r1	4930563E22Rik	Nudcd2
Cdk6	4931406C07Rik	Celf1
Cdon	5031439G07Rik	Rnf103-chmp3
Cds2	5730455P16Rik	Fscn1
Cep55	6030458C11Rik	Kif5c
Chd6	9330159F19Rik	Pgam1
Clcn5	9530068E07Rik	Pcmtd1
Cmtm4	9930021J03Rik	Atpif1
Cpeb1	A2m	Fam134c
Csnk1e	A830018L16Rik	Znf148
Csrnp3	Aaas	Cdc25a
Cyth1	Aamp	Arpc2
Dazap2	Aasdh	Suv420h1
Dcaf8	Aass	Fam73b
Dgcr2	Abca2	Cdv3
Dicer1	Abca5	Soat1
Dvl2	Abca7	M6pr
Ei24	Abca8b	Tbl1x
Eif4b	Abcb6	Golt1b
Epha7	Abcc1	Slc35f2
Fam126a	Abcc10	Plp2
Fam171a2	Abcd1	Slc6a6
Fbxo48	Abhd11	Rab10
Fcho2	Abhd14a	Rxra
Foxj2	Abhd14b	Trim71
Foxo3	Abhd4	Vps35
Frmd4b	Abhd8	Myh9
Fzd5	Abl1	Bmpr2
G2e3	Ablim1	Zic3
Gid4	Abracl	Nxf1
Gnptg	Abraxas1	Otud4
Golga2	Abraxas2	Pim2
Golga5	Abtb1	Sox4
Gucd1	Acaa1b	Pls3
Hs6st1	Acacb	Pcmt1
Ift80	Acad8	Hectd4
Insig1	Acadl	Cpsf6
Jmy	Acads	Slc39a9
Kbtbd2	Acadvl	Plekha3
Kctd9	Acat1	Klhdc2
Kntc1	Acbd4	Jagn1
Lima1	Accs	Ppp4r2
Lnpep	Acd	Skil
Mapk8	Ace	Haus6
Mapkbp1	Aco2	Zmym2
Mecp2	Acot13	Vezf1
Mgat5	Acp6	Scd
Mgrn1	Acrbp	Ptplb
Mms22l	Acsf2	Agpat3
Mysm1	Acsl1	Zbtb14
Nampt	Acsl3	Cnot6
Nck2	Acss1	Tet2
Nek9	Acss2	G3bp1
Nsmf	Acss3	Atad2b
Nudt9	Actn3	Lsm12
Oxa1l	Actr8	Acvr2b
Oxsr1	Acy1	Phf15
Parp6	Acy3	Fam49b
Pdcd4	Acyp1	C6orf62
Per1	Adam10	Il17rd
Pex19	Adam12	Pknox1
Pgk1	Adam22	Xrcc6
Phactr2	Adamts10	Lysmd3
Phka2	Adamtsl1	Ubn2
Pik3cd	Adcy6	Nufip2
Pkm	Add3	Ccnb1
Plag1	Adgrb2	Prdm2
Plekhm3	Adgrg1	Smek1
Plxnb2	Adi1	Msantd4
Pnrc1	Adnp	Nxt1
Prc1	Adnp2	Ankrd52
Prr13	Adrb3	Ube2q2
Prrg3	Adssl1	Nsd1
Ptpn21	Aff1	Epcam
Pxk	Afmid	Ttll12
Rab22a	Aftph	Gls
Rab5b	Aga	Jarid2
Ralgps2	Agap1	Actn1
Rbm41	Agap3	Tsc22d2
Rcan3	Agbl5	Dnajc18
Rlim	Agpat1	Rnf11
Rmnd5a	Agpat4	Tfrc
Rnf128	Agtpbp1	Slc19a2
Rora	Ahi1	Sema7a
Scai	AI413582	Rcor1
Sec22c	AI597479	Kansl1
Senp7	Aifm3	Pip5k1a
Serinc3	Aip	Nin
Sgsm2	Ajap1	Clasp1
Shisa2	Ak1	Ube2o
Ska2	Ak4	Wdr20
Slc2a1	Akap17b	Erbb2ip
Slc31a1	Akap7	Srsf6
Slc6a15	Akap8l	Rnf144a
Slc9a6	Akna	Kdelr2
Snrk	Akr1b10	Maea
Socs3	Akr1e1	Pank3
Ssh1	Akr7a5	Ireb2
Tbl1xr1	Akt3	Thumpd1
Tcerg1l	Aktip	Ube2n
Thra	Aldh16a1	Rnf181
Tmed2	Aldh6a1	Nup50
Tmem123	Aldoa	Ppp1r12a
Tmem164	Aldoc	Znf704
Tmem245	Alg1	Usp10
Tmem64	Alg5	Crybg3
Tmem65	Alg6	Dab2ip
Tmem87b	Alg9	Fam13b
Tmx4	Alkbh5	Hnrnpa0
Tnks	Alox5ap	Rabif
Tollip	Als2	Prkcsh
Tom1l2	Als2cl	Ube2k
Tpbg	Amacr	Taf1d
Trappc8	Amdhd2	Zbtb9
Tsc1	Amfr	Lifr
Ttbk2	Amigo2	Znf827
Tub	Amn1	Ppp2r5e
Tyro3	Amph	Pawr
Ube2b	Amz2	Otud7b
Ube2g1	Anapc2	Dynll2
Uhmk1	Anapc5	Vps13a
Usp46	Anapc7	Nfat5
Uxs1	Angel1	Hif1a
Vim	Angptl6	Pfn2
Vps13b	Ank3	Etv3
Wwtr1	Ankhd1	Atxn3
Zbtb18	Ankra2	Tnks1bp1
Zbtb41	Ankrd12	Taf2
Zdhhc20	Ankrd13d	Angel2
Zdhhc21	Ankrd24	Lin7c
Zdhhc7	Ankrd26	Exoc5
Zmat4	Ankrd27	Pgap1
	Ankrd37	Ppp6r1
	Ankrd46	Gabpb2
	Ankrd50	Lancl3
	Ankrd54	Rbpj
	Ankrd6	Rgp1
	Anks3	Map9
	Ankzf1	Lcmt2
	Anln	Bri3bp
	Ano10	Map4
	Ano8	Kif1b
	Anpep	Xrn2
	Anxa2	Rprd2
	Anxa4	Kctd5
	Anxa6	Rai14
	Anxa7	Orc4
	Aoc2	Ptprf
	Ap1g2	Twf1
	Ap1s1	Cinp
	Ap3b1	Ung
	Ap3b2	Ywhag
	Ap3m1	Emb
	Ap3s2	Mob2
	Apaf1	Gemin6
	Apbb1	Map2k7
	Apeh	Ptp4a1
	Aph1b	Plxna1
	Aph1c	Tceal8
	Aplp1	Leprotl1
	Apobec1	Pptc7
	Apobec3	Erlin2
	Apoe	Grb7
	Apool	Rest
	App	Mfap3l
	Appl1	Igf2bp1
	Appl2	Aif1l
	Arap3	Fam84b
	Arf5	Mfn2
	Arfgap3	Gosr2
	Arfgef2	Abhd17c
	Arhgap12	Ugcg
	Arhgap18	Kdm5b
	Arhgap21	Lrtomt
	Arhgap22	Lrrc58
	Arhgap23	Foxk1
	Arhgap32	Rab8b
	Arhgap33	Men1
	Arhgap42	Marcks
	Arhgap8	Whsc1l1
	Arhgef10	Rbm3
	Arhgef12	Spred2
	Arhgef18	Arl14ep
	Arhgef19	Azin1
	Arhgef25	Hspa14
	Arhgef3	Baz2a
	Arhgef39	Rpl14
	Arhgef4	Vgll4
	Arhgef40	Hspa9
	Arl10	Hnrnpul2
	Arl13b	Znrf2
	Arl2	Coa3
	Arl3	Usp6
	Arl6ip1	Elovl6
	Armcx1	Nudt3
	Armh3	Necap1
	Armh4	C6orf132
	Armt1	Gga2
	Arnt	Dnajb2
	Arnt2	Shroom4
	Arrb1	Ipo5
	Arrdc1	Gdf11
	Arrdc2	Efna5
	Arsa	Yod1
	Arsk	Bpgm
	Arvcf	Bcl2l2
	Asah1	Hipk2
	Asap2	Fzd4
	Asb13	Hipk1
	Ascc1	Rnf20
	Ascc2	Pcdh1
	Ascc3	Prkacb
	Asgr1	Mllt4
	Ash2l	Cachd1
	Asnsd1	Gatad2b
	Aspg	Hmgb1
	Asph	Mllt6
	Aspm	Ykt6
	Atad1	Agfg1
	Atat1	Zc3h12c
	Atf7	Setd5
	Atg16l2	Pou6f2
	Atg4c	Snx33
	Atg9a	Usp36
	Atl1	Rnf6
	Atl3	Gnai1
	Atp11b	Il6st
	Atp13a2	Srsf1
	Atp1a3	Tulp4
	Atp1b2	Fam134a
	Atp2a3	Rtn4
	Atp4a	Clock
	Atp5g3	Nr2c2
	Atp6v0b	Pten
	Atp6v0d1	Otud6b
	Atp6v1b2	Eaf1
	Atp6v1d	Ago1
	Atp6v1g1	Mrgbp
	Atp8a1	Cbx6
	Atr	Emg1
	Atraid	Plekhm1
	Atrx	Hipk3
	Atxn7	Bahd1
	AU040320	Casp2
	Auh	Mafg
	Aurkb	Scaf4
	Avl9	C11orf58
	AW549877	Myo5a
	AW551984	Stt3b
	AW554918	Elp5
	Azi2	Atp13a3
	Azin2	Yy2
	B230219D22Rik	Efnb2
	B3galt4	Slc26a2
	B3gat3	Akap13
	B3glct	C9orf69
	B3gntl1	Irf2bp2
	B4galt1	Snx27
	B4galt2	Ddx20
	B4galt4	Kmt2c
	B4galt7	Znf516
	B9d2	Cdkn2aip
	Bach1	Abl2
	Baiap2l1	Kiaa0247
	Bak1	Ctr9
	Bambi	Tle3
	Bard1	C20orf112
	Bbc3	Bmpr1b
	Bbip1	Rab1a
	Bbs1	Bend4
	Bbs10	Dpy19l3
	Bbs4	Tob2
	Bbs5	Pafah1b2
	Bbs7	Mier1
	Bbx	Xrn1
	BC004004	Armc8
	BC028528	Maml1
	Bcar3	Pde3a
	Bcat2	Nat8l
	Bche	Akap8
	Bckdhb	Cbx1
	Bckdk	Aggf1
	Bcl7a	Cecr2
	Bcl7c	Kazn
	Bcorl1	Fam117b
	Bcs1l	Klhl11
	Bdh2	Fst
	Bet1	Nmt1
	Bfar	Dvl1
	Bicral	Atg12
	Bin1	Nipbl
	Bin3	Dgke
	Birc2	Cyb561
	Bivm	Urgcp-mrps24
	Bloc1s5	Srsf2
	Bmf	Mcl1
	Bnip1	Calu
	Boc	Psen1
	Borcs6	Frat2
	Bphl	Slc25a32
	Brca1	Cry2
	Brd8	Ctnnd1
	Bri3	Rptor
	Brox	Tinf2
	Bsdc1	Kiaa1737
	Bsg	Ccne1
	Bst2	Hnrnpc
	Btbd2	Prkar1a
	Btbd8	C7orf26
	Btrc	Unkl
	Bub1	Mbnl1
	C1qtnf1	Smco4
	C1qtnf12	Smarce1
	C1qtnf6	Lin54
	C3	Msl1
	C77080	Six4
	C9orf72	Cnep1r1
	Cab39l	Itprip
	Cabin1	Wdr37
	Cabp1	Tet3
	Cabp7	Arid4b
	Cacna1h	Zbtb43
	Cacnb3	Prickle2
	Cacng6	Lmtk2
	Calcoco1	Nphp4
	Camk1g	Psd3
	Camk2b	Aff4
	Camta2	Znf22
	Capn5	Ipo7
	Capns1	C3orf18
	Car11	Zkscan1
	Car13	Sort1
	Card19	Rps18
	Carf	Zfp91
	Carhsp1	Camk2n1
	Carmil1	Atp7a
	Carmil3	Fxr1
	Cars2	Cfl2
	Casd1	Prdm4
	Caskin1	Syncrip
	Casp6	Skida1
	Cast	Ccnj
	Castor1	Ptplad1
	Castor2	Klhl17
	Catsperg1	Cdk2
	Cbr4	Tmtc3
	Cbx4	Spop
	Cbx7	Ccnh
	Cc2d1b	Smg7
	Cc2d2a	Tnrc6b
	Ccar2	Kbtbd8
	Ccdc107	Slc39a6
	Ccdc117	Nrip1
	Ccdc138	Gtf3c2
	Ccdc14	Ube2w
	Ccdc15	Gatsl2
	Ccdc150	Klhl21
	Ccdc160	Rbbp7
	Ccdc173	Rap1a
	Ccdc18	Fndc3a
	Ccdc181	Kmt2a
	Ccdc191	Clptm1l
	Ccdc28a	Reep3
	Ccdc39	Chd2
	Ccdc51	Ccnb1ip1
	Ccdc57	Ankib1
	Ccdc6	Ash1l
	Ccdc61	Trib1
	Ccdc66	Ssr1
	Ccdc77	Edem1
	Ccdc82	Atf6b
	Ccdc85a	Ano6
	Ccdc90b	Rasal2
	Ccdc93	Smad2
	Cchcr1	Prrg1
	Ccl25	Fmr1
	Ccm2	Znf367
	Ccnb2	Mmp16
	Ccnd2	Top2a
	Ccni	Vps13d
	Ccnq	2025-03-08
	Ccpg1	Sbno1
	Ccpg1os	Slc25a10
	Ccs	Trpv2
	Ccser2	Qser1
	Cd109	Sass6
	Cd151	Ppp1r9a
	Cd164l2	Zfhx3
	Cd47	Acvr1
	Cd55	Slain2
	Cd63	Fam175b
	Cd99l2	Kat6a
	Cda	Cbx2
	Cdc25b	Ccdc8
	Cdc25c	Aebp2
	Cdc42bpg	Rrm2
	Cdc42ep3	Lsm11
	Cdc42ep4	Atp2a2
	Cdc42ep5	Zbtb7a
	Cdc45	Foxj3
	Cdc7	Otud1
	Cdca2	Sacs
	Cdca3	Mat2b
	Cdca7	Mmp11
	Cdh10	Calm1
	Cdh3	Enc1
	Cdk14	Cdc6
	Cdk18	Prss35
	Cdk19	Sec11a
	Cdk2ap2	Arl4c
	Cdk5	Neto2
	Cdk5r2	Ube2a
	Cdk5rap3	Ddx52
	Cdkn1b	Znf436
	Cdkn1c	Csnk1a1
	Cdkn2d	Cxcr4
	Cdpf1	Gigyf1
	Cds1	Bcap31
	Cdyl	Lamp2
	Cebpzos	Derl1
	Celf4	Larp4
	Celsr1	Dcp2
	Celsr3	Rictor
	Cemip2	Mtmr4
	Cenpa	Ttc3
	Cenpe	Mgea5
	Cenpl	Ino80d
	Cenpv	C7orf57
	Cep112	Rbbp6
	Cep131	Hspa13
	Cep164	Socs5
	Cep170b	Chic1
	Cep250	Dcun1d3
	Cep295	Tmem136
	Cep350	Sin3a
	Cep44	Med23
	Cep57l1	Znf207
	Cep70	Apc
	Cep72	Arl5b
	Cep83	Tiparp
	Cep85l	E2f2
	Cep89	C18orf25
	Cep95	Fam168a
	Cep97	Ndn
	Cercam	Znf2
	Cers1	Tox3
	Cers4	Kras
	Cers6	Tmem242
	Cfap20	Ddx3x
	Cfap69	Fbxo46
	Cfap97	Dnm1l
	Cftr	Sfmbt1
	Cgrrf1	Kdm2a
	Chaf1b	Bcor
	Chchd5	Gpatch8
	Chchd6	Foxp4
	Chd3	Kti12
	Chid1	Son
	Chka	Pdlim5
	Chkb	Pdp2
	Chmp2b	Dbr1
	Chn1	Tex261
	Chrna4	Szrd1
	Chtf18	Wdr26
	Cib2	Max
	Cir1	Ptbp2
	Cirbp	Tcf4
	Cisd3	Luc7l
	Cish	Srrm3
	Ciz1	Nr4a2
	Ckap2	Tshz3
	Ckap2l	Myt1l
	Ckap5	Atmin
	Cks2	Kctd10
	Clasrp	Znf282
	Clcc1	Elovl4
	Clcn2	Sox11
	Clcn3	Bcl2l11
	Clcn7	Bdp1
	Clic1	Wdr43
	Clic6	Elmsan1
	Clip2	Dirc2
	Clk1	Strap
	Clk3	Dnaja3
	Clmn	Rassf2
	Clmp	Hus1
	Cln5	Slc9a7
	Cln6	Slc43a2
	Cln8	Usp42
	Clpb	Irf2
	Clybl	Id4
	Cmip	Mat2a
	Cmtm7	Zc3h15
	Cmtm8	Cenpi
	Cmtr2	Kpnb1
	Cndp2	Sertad4
	Cnga3	Nudt21
	Cnih3	Tfdp1
	Cnn1	Cnot6l
	Cnnm2	Plce1
	Cnot1	Mex3a
	Cnpy3	Cpsf7
	Cnrip1	Wac
	Cntd1	Dcp1a
	Cntnap2	Cdc14a
	Cntrl	Tsr1
	Coa4	Tmem74
	Coasy	Hif1an
	Cog4	Tnrc6a
	Cog5	Cxxc5
	Cog6	Nabp1
	Cog7	Dync1li2
	Coil	Vamp3
	Col1a2	Dip2b
	Col2a1	Otud3
	Col7a1	Clic4
	Col9a1	Hs2st1
	Col9a2	Sub1
	Col9a3	Med13
	Commd3	Ccne2
	Copa	Mapre1
	Copb1	Pitpnb
	Copg2	Ptges3
	Copz2	Got1
	Coq10a	Nus1
	Coq2	Bnip2
	Coq5	Adprm
	Coq8a	Mga
	Coq8b	Stk35
	Coq9	Usp53
	Coro1a	Impad1
	Coro1b	Znf217
	Coro2a	Sos1
	Coro6	Slc16a1
	Coro7	Vdac1
	Cox14	Fat1
	Cox18	Yae1d1
	Cox6b2	Hspe1
	Cox7a1	Ccdc74b
	Cox7a2l	Cdc42
	Cpe	Kdm5a
	Cpeb3	Tmem100
	Cplane1	Zbtb37
	Cplx2	Kcnj3
	Cpne2	Serbp1
	Cpne3	Cd164
	Cpne8	Gnas
	Cpped1	Map3k1
	Cpsf1	Swap70
	Cpsf4l	Diaph2
	Cpt1a	Znf438
	Crabp2	Rala
	Cradd	Ankrd44
	Crb1	Bod1l1
	Crbn	Fahd1
	Creb3l2	Ap5m1
	Crebrf	Agrn
	Crem	Plxnc1
	Crispld1	Rapgef2
	Crlf2	Rtcb
	Crmp1	Grk5
	Crocc	Rtn3
	Cry1	Slc30a7
	Crygn	Cs
	Cryz	Ssr3
	Cryzl2	Trappc2
	Csrp2	Senp1
	Cstb	Arf6
	Ctbs	Ss18
	Ctc1	Prkaa1
	Ctdsp2	Arid3b
	Ctdspl2	Timm50
	Cthrc1	Gpn3
	Ctif	Kitlg
	Ctns	Kcna3
	Ctps2	Tmem194a
	Ctsb	Usp1
	Ctsz	Ahsa2
	Cttnbp2	Zbtb21
	Ctxn1	Ctbp2
	Cuedc1	Kpna6
	Cul4a	Btbd3
	Cuta	Hnrnpu
	Cwf19l2	Chd4
	Cxcl12	Opa3
	Cyb561a3	Bcl7b
	Cyb5d2	Relt
	Cyhr1	Taok1
	Cyld	Sfpq
	Cyp20a1	Gjc1
	Cyp2d22	Ywhae
	Cyp2j9	Cdk2ap1
	Cyp2s1	Mier2
	Cyp39a1	H2afz
	Cyp4f13	Cdk8
	Cyp4f16	C1orf21
	Cyp4f17	Rcl1
	Cyp51	Znf512b
	D2hgdh	Rpusd4
	D430019H16Rik	Thap2
	D630045J12Rik	Fjx1
	Dact3	Tmem50b
	Dag1	Arel1
	Dap	Strn3
	Dars2	Fem1b
	Dbndd1	Emc4
	Dbndd2	Dusp2
	Dbp	Eif1
	Dcaf17	Plekhf2
	Dcaf4	Srsf11
	Dcaf6	Gnl1
	Dclk1	Fam192a
	Dclk2	Serinc1
	Dcp1b	Eif3m
	Dctn2	Morf4l2
	Dctn4	Cadm1
	Ddah2	Ppm1f
	Ddb2	Ep300
	Ddhd1	Arhgap28
	Ddhd2	Chd7
	Ddit4	Stox2
	Ddr1	Thoc2
	Ddx17	Jam3
	Ddx59	Tob1
	Decr1	Hira
	Decr2	Ormdl1
	Degs1	Thoc7
	Dele1	Mrpl18
	Dennd1c	Papolg
	Dennd4a	Taf5l
	Dennd6a	Pomp
	Dennd6b	Rabep1
	Depdc1a	Znf689
	Depdc5	Sox6
	Deptor	Rasa2
	Dexi	Trps1
	Dgat1	Arrdc3
	Dgkh	Set
	Dgkq	Snrpg
	Dguok	Tgfbr1
	Dhdds	Terf1
	Dhdh	Map3k5
	Dhrs1	Cyb5r1
	Dhrs7	Ctsv
	Dhrs7b	Lpar4
	Dhtkd1	Gpc4
	Dhx30	Med1
	Dhx34	Dnajc3
	Dip2a	Pex12
	Dis3l	Pvrl3
	Dis3l2	Cnnm4
	Dixdc1	Tmx1
	Dlg2	Znf609
	Dlg3	Tor1b
	Dlg4	Ciao1
	Dlgap5	C3orf38
	Dll1	Tmed9
	Dmrta2	Slc23a2
	Dmxl1	Mob1a
	Dmxl2	Ubald2
	Dnaaf3	Srsf5
	Dnajb14	Zdbf2
	Dnajb4	Kpna2
	Dnajc22	Setdb1
	Dnajc27	Prr14l
	Dnajc28	Eif4g2
	Dnajc4	Ube2d2
	Dnajc6	Tanc1
	Dnal4	Tfap4
	Dnmbp	Insig2
	Dnpep	Hnrnph1
	Doc2a	Lcor
	Dock1	Pum2
	Dock11	Dnaja4
	Dock6	Herpud1
	Dock7	Pip4k2b
	Dok5	Msantd3
	Dop1b	Ywhah
	Dpp3	Nhlrc2
	Dpp7	Tceb3
	Dpp8	Igfbp4
	Dpy19l4	Zmynd11
	Dpysl3	Mtrnr2l1
	Dpysl5	Mbnl3
	Dram2	Oser1
	Drap1	Myrf
	Dscc1	Mtpn
	Dsn1	Hspa4
	Dst	Scoc
	Dtd2	Klhl42
	Dtl	Samhd1
	Dtna	Ube4b
	Dtnb	Trio
	Dtnbp1	Ptrh2
	Dtwd1	F11r
	Dtx3	Has3
	Dusp18	Hip1
	Dusp19	Phtf2
	Dusp26	Tnfrsf19
	Dusp3	Gja1
	Dync1i2	Ube2q1
	Dync2li1	Fam118b
	Dynlt1c	Timp3
	Dynlt3	Tmbim6
	Dyrk1b	Itgb1
	Dzip1	Ptpn3
	Dzip3	Rps9
	E130308A19Rik	Msantd3-tmeff1
	E2f1
	E4f1
	Ebag9
	Ech1
	Eci1
	Eci2
	Ecpas
	Ect2
	Eda
	Eda2r
	Edem2
	Edil3
	Eea1
	Eef1a1
	Eef2
	Eef2k
	Efcab11
	Efhc1
	Efhd1
	Efnb1
	Efr3b
	Efs
	Ehbp1
	Ehd3
	Ehhadh
	Ehmt2
	Eid2b
	Eif2ak2
	Eif4a2
	Eif4e3
	Elac1
	Elf4
	Elk1
	Ell2
	Ell3
	Elmo2
	Elmod2
	Elovl1
	Elp2
	Emc9
	Emilin3
	Eml2
	Eml5
	Emp2
	Emp3
	Endod1
	Endov
	Engase
	Eno2
	Enox2
	Enpp5
	Entpd4
	Entpd4b
	Epb41
	Epb41l1
	Epha4
	Ephb2
	Ephb3
	Ephx1
	Epm2aip1
	Eral1
	Erbb3
	Ercc5
	Eri3
	Erich1
	Erlec1
	Erp29
	Esco2
	Espl1
	Espn
	Esrra
	Esyt2
	Esyt3
	Etfa
	Etfbkmt
	Etfdh
	Etfrf1
	Ethe1
	Etnk2
	Eva1b
	Evc2
	Evi5l
	Exoc2
	Exoc4
	Eya1
	Ezh1
	Ezh2
	F2rl1
	Fads1
	Fads2
	Fahd2a
	Fam104a
	Fam110a
	Fam114a1
	Fam114a2
	Fam117a
	Fam120b
	Fam131a
	Fam131c
	Fam149b
	Fam161a
	Fam162a
	Fam174a
	Fam193b
	Fam214a
	Fam214b
	Fam219a
	Fam221a
	Fam234a
	Fam3a
	Fam76a
	Fam76b
	Fancd2
	Fance
	Fanci
	Fars2
	Fastk
	Fastkd1
	Fbf1
	Fbh1
	Fblim1
	Fbln1
	Fbln2
	Fbxl16
	Fbxl20
	Fbxl3
	Fbxl4
	Fbxl5
	Fbxo10
	Fbxo15
	Fbxo16
	Fbxo21
	Fbxo47
	Fbxo6
	Fbxw4
	Fcho1
	Fchsd1
	Fdft1
	Fdx1
	Fech
	Fer
	Fez2
	Fgd2
	Fgd5
	Fgf11
	Fgfr1op2
	Fgfr2
	Fggy
	Fhdc1
	Fignl2
	Fkbp1b
	Fkbp7
	Fkbp9
	Fktn
	Flcn
	Flot1
	Flot2
	Flt3l
	Fmc1
	Fmnl2
	Fnbp4
	Fndc3c1
	Fnip1
	Fnta
	Focad
	Foxk2
	Foxn3
	Foxo6
	Fra10ac1
	Frs2
	Frs3
	Fsbp
	Fto
	Fuca2
	Fundc1
	Fundc2
	Fut10
	Fut8
	Fuz
	Fxyd6
	Fyco1
	G0s2
	G6pc3
	Gab1
	Gabarap
	Gabbr1
	Gabra3
	Gabre
	Gadd45a
	Galc
	Gale
	Galnt16
	Galnt6
	Galr2
	Galt
	Gamt
	Ganc
	Gapdh
	Garem1
	Garnl3
	Gas7
	Gatd1
	Gcat
	Gcdh
	Gcfc2
	Gch1
	Gcnt1
	Gdap1l1
	Gdi1
	Gdpd3
	Gemin8
	Gga1
	Ggnbp1
	Ggnbp2
	Ghdc
	Gigyf2
	Ginm1
	Gipr
	Git1
	Gjb3
	Gk5
	Gkap1
	Glb1
	Glb1l2
	Glg1
	Gli2
	Glipr2
	Glrx2
	Gls2
	Glt8d1
	Gm14409
	Gm14444
	Gm2237
	Gm2897
	Gm2a
	Gm35315
	Gm3558
	Gm45140
	Gm4924
	Gm49322
	Gm6337
	Gmppa
	Gmpr2
	Gna13
	Gna15
	Gnal
	Gnao1
	Gnaz
	Gnb1l
	Gnb4
	Gne
	Gng2
	Gng8
	Gngt2
	Gnpda1
	Gns
	Golga1
	Golga4
	Golgb1
	Gorasp2
	Got1l1
	Gpam
	Gpc2
	Gphn
	Gpi1
	Gpr108
	Gpr137b
	Gpr180
	Gpr19
	Gpr27
	Gprasp2
	Gprc5b
	Gprc5c
	Gps2
	Gpsm3
	Gramd1a
	Gramd1b
	Gramd3
	Gramd4
	Grcc10
	Grhl3
	Gria3
	Grik3
	Grik5
	Grin1
	Grina
	Grip2
	Grk3
	Grn
	Grpel2
	Gsn
	Gstm6
	Gstt1
	Gstt3
	Gstz1
	Gtdc1
	Gtf2e2
	Gtf2ird1
	Gtf3a
	Gtf3c3
	Gtpbp2
	Gtsf1l
	Guf1
	Gulo
	Gyg
	Gzf1
	H2-Bl
	H2-Ke6
	H2-Q10
	H2-T22
	H6pd
	Habp4
	Hacd2
	Hacl1
	Hagh
	Haghl
	Hat1
	Haus4
	Hbp1
	Hcfc1r1
	Hcn2
	Hcn3
	Hdac10
	Hdac11
	Hdac3
	Hdac4
	Hdac5
	Hdac6
	Hdac7
	Hdac9
	Hdhd2
	Hebp1
	Hebp2
	Heca
	Hectd3
	Hecw2
	Helb
	Hemk1
	Heph
	Herc3
	Herc6
	Herpud2
	Hes7
	Hexa
	Hexb
	Hexdc
	Hgs
	Hgsnat
	Hibadh
	Hibch
	Hid1
	Hif3a
	Higd1a
	Hikeshi
	Hjurp
	Hk1
	Hltf
	Hmbox1
	Hmbs
	Hmg20a
	Hmga2
	Hmgcl
	Hmgxb4
	Hook2
	Hook3
	Hpcal1
	Hps1
	Hps3
	Hps4
	Hrk
	Hs1bp3
	Hs3st6
	Hscb
	Hsd17b11
	Hsd17b4
	Hsdl1
	Hsdl2
	Hspa12a
	Hspa4l
	Hspb11
	Hspb6
	Hspb8
	Hspg2
	Htt
	Hvcn1
	Hyal1
	Hyi
	Hyls1
	Ica1
	Icam1
	Idh1
	Idh2
	Idnk
	Idua
	Iffo1
	Ifi27l2a
	Ifi30
	Ifitm2
	Ifitm5
	Ifnar1
	Ifnar2
	Ift122
	Ift140
	Ift172
	Ift43
	Ift46
	Ift52
	Ift57
	Ift88
	Igbp1
	Igdcc4
	Igf1r
	Igfbp3
	Igsf1
	Igsf3
	Igsf8
	Ikbip
	Ikbkb
	Ikbkg
	Ikzf4
	Il11ra1
	Il12rb1
	Il33
	Ilkap
	Inafm1
	Ing4
	Inpp1
	Inpp4a
	Inpp5k
	Insl3
	Insl6
	Insr
	Ints10
	Intu
	Ip6k1
	Ipp
	Iqcb1
	Iqcc
	Iqgap2
	Isca2
	Islr2
	Isoc2a
	Itfg1
	Itga2b
	Itga3
	Itga6
	Itgb5
	Itih5
	Itm2a
	Itpk1
	Itpr3
	Itprid2
	Jak1
	Jkamp
	Kank1
	Kank2
	Kank3
	Kansl1l
	Kansl3
	Kat6b
	Kat8
	Katnal2
	Kcnab3
	Kcnb1
	Kcnd1
	Kcnh2
	Kcnj12
	Kcnma1
	Kcnn2
	Kcnq3
	Kcp
	Kctd13
	Kctd2
	Kdelr1
	Kdm1b
	Kdm3a
	Kdm4b
	Kdm4c
	Kdm6b
	Kdsr
	Khk
	Khnyn
	Khsrp
	Kidins220
	Kif13b
	Kif14
	Kif15
	Kif18a
	Kif18b
	Kif1a
	Kif21a
	Kif21b
	Kif26a
	Kif26b
	Kif27
	Kif3a
	Kif3c
	Kif4
	Kifc5b
	Kirrel
	Kit
	Kiz
	Klc1
	Klc3
	Klc4
	Klf10
	Klf11
	Klf12
	Klf15
	Klf6
	Klf8
	Klhl13
	Klhl15
	Klhl23
	Klhl24
	Klhl26
	Klhl36
	Klhl5
	Klhl8
	Klk13
	Kmt5c
	Knstrn
	Krcc1
	Kremen1
	Krtcap3
	Ktn1
	Kyat1
	L1cam
	L2hgdh
	L3hypdh
	Lactb
	Lactb2
	Lag3
	Lama5
	Lamb2
	Lamc1
	Lamtor3
	Lamtor4
	Laptm4b
	Large1
	Large2
	Lars2
	Layn
	Lca5
	Lcorl
	Ldhb
	Lemd2
	Leng8
	Leprot
	Letm2
	Lgals8
	Lgmn
	Lhfpl2
	Limk2
	Lims1
	Lin52
	Lipa
	Lipt1
	Lman2l
	Lmbr1l
	Lmbrd2
	Lmf1
	Lmna
	Lmntd2
	Lmo1
	Lnpk
	Lonp1
	Loxl2
	Lpcat2
	Lpin1
	Lpin2
	Lpl
	Lrba
	Lrch3
	Lrp1
	Lrp11
	Lrp12
	Lrp2
	Lrp3
	Lrp4
	Lrpap1
	Lrrc20
	Lrrc29
	Lrrc45
	Lrrc51
	Lrrc61
	Lrrc75a
	Lrrc8b
	Lrrc9
	Lrrcc1
	Lrrn1
	Lrsam1
	Lrtm2
	Lss
	Ltbp1
	Ltbp3
	Lurap1l
	Ly75
	Lyrm4
	Lysmd4
	Lztr1
	Lzts2
	Maf1
	Mafa
	Maff
	Maged2
	Magee1
	Malt1
	Man2b1
	Manba
	Manbal
	Manea
	Maneal
	Map1b
	Map1lc3b
	Map2
	Map2k1
	Map2k5
	Map2k6
	Map3k12
	Map3k15
	Map3k2
	Map3k20
	Map3k4
	Map3k9
	Map4k1
	Map4k2
	Map4k5
	Map6
	Map7d1
	Mapk11
	Mapk12
	Mapk1ip1
	Mapk3
	Mapk8ip2
	Mapk8ip3
	Mapk9
	Mapre3
	Marf1
	Mast3
	Matn2
	Mau2
	Mavs
	Mbd1
	Mbd2
	Mbd4
	Mbnl2
	Mboat2
	Mbp
	Mbtps1
	Mccc1
	Mccc2
	Mcee
	Mcf2
	Mcf2l
	Mcm6
	Mcm8
	Mcmbp
	Mcoln1
	Mcrip1
	Mctp2
	Mcts2
	Mdc1
	Mdk
	Mdm1
	Mdm4
	Mdp1
	Me2
	Mecr
	Megf8
	Meis3
	Mertk
	Metap1d
	Mettl22
	Mettl23
	Mettl26
	Mettl27
	Mettl4
	Mettl5
	Mettl8
	Mex3b
	Mex3d
	Mfge8
	Mfng
	Mfsd13a
	Mfsd4b4
	Mfsd8
	Mfsd9
	Mgarp
	Mgat3
	Mgat4b
	Mgat5b
	Mgst3
	Mib1
	Mical1
	Micu1
	Micu2
	Micu3
	Mien1
	Mindy2
	Mipep
	Mipol1
	Mki67
	Mkrn3
	Mllt3
	Mlst8
	Mlxip
	Mlxipl
	Mlycd
	Mmaa
	Mmab
	Mmd
	Mmgt2
	Mmp15
	Mmp2
	Mms19
	Mogat2
	Mok
	Mon2
	Morn4
	Mospd1
	Mospd2
	Mov10
	Moxd1
	Mpdz
	Mpi
	Mpnd
	Mpp2
	Mpp7
	Mpst
	Mpv17
	Mpv17l
	Mpv17l2
	Mpzl1
	Mpzl2
	Mpzl3
	Mrc2
	Mrm1
	Mrnip
	Mroh1
	Mrpl14
	Mrpl2
	Mrpl23
	Mrtfb
	Ms4a4d
	Msh5
	Msmo1
	Msra
	Msrb1
	Mta1
	Mtch1
	Mtcp1
	Mterf2
	Mtf2
	Mtfmt
	Mtg1
	Mthfd1
	Mthfd1l
	Mthfs
	Mthfsl
	Mtif2
	Mtmr3
	Mtmr6
	Mtrf1
	Mttp
	Mturn
	Mutyh
	Mvb12a
	Mvb12b
	Mxd3
	Mxd4
	Mxi1
	Mxra7
	Myadm
	Mybl1
	Myh14
	Myl6b
	Myo10
	Myo18a
	Myo1b
	Myo1e
	Myo1h
	Myo5c
	Myo6
	Myo9a
	Mzt1
	N4bp2l1
	Naa16
	Naa80
	Nadsyn1
	Naga
	Nanog
	Nap1l3
	Napg
	Narf
	Nars2
	Nat14
	Nat2
	Nat8f1
	Nat9
	Natd1
	Nbas
	Nbeal1
	Nbeal2
	Ncam1
	Ncan
	Ncapd2
	Ncapd3
	Ncapg
	Ncaph2
	Ncoa6
	Ndel1
	Ndfip1
	Ndrg1
	Ndrg2
	Ndrg4
	Ndufa13
	Ndufa6
	Ndufa7
	Ndufaf7
	Ndufc2
	Ndufs2
	Ndufs7
	Ndufv3
	Necab3
	Nectin2
	Nedd1
	Nedd4l
	Neil1
	Neil2
	Neil3
	Nek1
	Nek3
	Nek7
	Nek8
	Nelfcd
	Nemp2
	Neu1
	Neurl1a
	Nexn
	Nfasc
	Nfatc4
	Nfe2l3
	Nfic
	Nfkb2
	Nhlrc3
	Nhsl1
	Nicn1
	Nid1
	Ninj1
	Nipal3
	Nipsnap1
	Nipsnap3b
	Nkd1
	Nktr
	Nos1ap
	Notch1
	Notch3
	Notch4
	Npc1
	Npc2
	Npdc1
	Npepps
	Nphp3
	Nprl2
	Nptn
	Nqo2
	Nr1d2
	Nr1h2
	Nradd
	Nrbp2
	Nrcam
	Nrep
	Nrk
	Nrm
	Nrtn
	Nrxn2
	Nsd2
	Nsd3
	Nsg2
	Nsl1
	Nsmce1
	Nsun6
	Nt5c3
	Nt5dc2
	Ntpcr
	Nuak2
	Nub1
	Nubpl
	Nucb1
	Nudt12
	Nudt16
	Nudt2
	Nudt7
	Numb
	Numbl
	Nup188
	Nusap1
	Nxpe3
	Nxph3
	Nxt2
	Nyap1
	Obsl1
	Ocrl
	Odf2
	Odr4
	Ogdhl
	Ogt
	Oip5
	Ola1
	Olfm1
	Olfm2
	Oma1
	Opa1
	Oprk1
	Orai3
	Osbp
	Osbpl10
	Osbpl1a
	Osbpl2
	Osbpl3
	Osbpl6
	Osbpl7
	Osgep
	Ostm1
	Otud7a
	Ovgp1
	Oxld1
	Oxsm
	P2ry1
	P4ha1
	Pabpc4l
	Pacrg
	Pacs1
	Pacs2
	Pacsin3
	Padi3
	Pafah1b3
	Pak3
	Pald1
	Palm
	Pam
	Pam16
	Pan2
	Pank2
	Paox
	Paqr4
	Pard6a
	Parm1
	Parp10
	Parp11
	Parp16
	Parpbp
	Pars2
	Parvb
	Pask
	Patl1
	Paxbp1
	Pbk
	Pbx4
	Pcbp3
	Pcca
	Pcdhgc3
	Pcdhgc4
	Pced1b
	Pcgf1
	Pcgf5
	Pclo
	Pcmtd2
	Pcnx3
	Pcnx4
	Pctp
	Pcx
	Pcyt2
	Pdcl
	Pde1b
	Pde4a
	Pde4c
	Pde6d
	Pde7a
	Pde8b
	Pde9a
	Pdgfa
	Pdia5
	Pdk1
	Pdk2
	Pdk3
	Pdlim2
	Pdlim3
	Pdlim4
	Pdp1
	Pdpr
	Pdzk1
	Pea15a
	Pecr
	Peg12
	Peli2
	Peli3
	Per3
	Pex1
	Pex11g
	Pex5
	Pex5l
	Pfkfb1
	Pfkfb2
	Pfkl
	Pfkm
	Pgap2
	Pgbd1
	Pgbd5
	Pgghg
	Pgm1
	Pgm2l1
	Pgm3
	Phactr1
	Phc3
	Phf2
	Phf20l1
	Phkg2
	Phldb1
	Phlpp2
	Phospho2
	Phyh
	Phyhd1
	Pias1
	Pias3
	Pias4
	Pif1
	Pigc
	Pigg
	Pign
	Pigo
	Pigp
	Pigs
	Pigv
	Pigyl
	Pik3ip1
	Pik3r4
	Pimreg
	Pink1
	Pip4k2a
	Pip4p1
	Pip4p2
	Pip5k1b
	Pipox
	Pitpnc1
	Pitpnm1
	Pitrm1
	Pja2
	Pkd1
	Pkmyt1
	Pkn1
	Pkn3
	Pkp2
	Pla2g15
	Pla2g7
	Plcb3
	Plcd1
	Plcd3
	Plcg1
	Pld3
	Pld4
	Plekha1
	Plekha4
	Plekha5
	Plekha7
	Plekhb1
	Plekhb2
	Plekhf1
	Plekhg1
	Plekhg5
	Plekhh2
	Plekhh3
	Plekhn1
	Plin2
	Plk5
	Pllp
	Plod2
	Plp1
	Plpp2
	Plpp3
	Plpp5
	Plpp6
	Plpp7
	Plppr3
	Plscr3
	Pltp
	Pmel
	Pmm1
	Pmp22
	Pms1
	Pnisr
	Pnkd
	Pnpla2
	Pnpla3
	Pnpla7
	Pnpla8
	Poc1b
	Podxl
	Pold1
	Pold2
	Pold4
	Pole
	Polg2
	Polh
	Polk
	Poll
	Pomk
	Pomt1
	Porcn
	Pot1a
	Ppard
	Ppargc1b
	Ppfia3
	Ppfia4
	Ppfibp2
	Ppig
	Ppip5k1
	Ppm1e
	Ppm1n
	Ppme1
	Ppox
	Ppp1r13l
	Ppp1r14a
	Ppp1r14c
	Ppp1r16b
	Ppp1r1a
	Ppp1r3b
	Ppp1r3c
	Ppp1r3f
	Ppp2r3a
	Ppp2r5b
	Ppp4r4
	Ppp6r2
	Ppt2
	Pqlc3
	Prcp
	Prdm10
	Prelid1
	Prex1
	Prex2
	Prim2
	Primpol
	Prkaa2
	Prkag2
	Prkar2b
	Prkcd
	Prkci
	Prkcz
	Prkd1
	Prkdc
	Prkra
	Prmt2
	Prnp
	Prom1
	Prox1
	Prpf39
	Prpf40b
	Prr36
	Prrc1
	Prss8
	Prtn3
	Prune2
	Psap
	Psen2
	Psenen
	Pskh1
	Psrc1
	Pstpip2
	Ptch1
	Ptchd1
	Pter
	Ptgr1
	Ptgr2
	Ptk2b
	Ptms
	Ptp4a3
	Ptpdc1
	Ptpn13
	Ptpn14
	Ptpra
	Ptprj
	Ptprn
	Ptprz1
	Pts
	Pttg1
	Pttg1ip
	Pxdc1
	Pxdn
	Pxn
	Pxylp1
	Pygb
	Pyurf
	Qars
	Qdpr
	Qprt
	Qsox1
	R3hdm1
	R3hdm2
	R3hdm4
	Rab11a
	Rab11fip1
	Rab11fip2
	Rab11fip4
	Rab11fip5
	Rab12
	Rab15
	Rab18
	Rab20
	Rab28
	Rab2b
	Rab34
	Rab39
	Rab3a
	Rab3b
	Rab3d
	Rab3gap2
	Rab3il1
	Rab3ip
	Rab4b
	Rab6b
	Rab9
	Rabac1
	Rabepk
	Rabgap1l
	Rabl6
	Racgap1
	Rad18
	Rad50
	Rad51ap1
	Rad51b
	Rad51d
	Rad54b
	Rad54l
	Radil
	Ralb
	Ralgapa1
	Ralgapa2
	Ralgapb
	Ralgds
	Ralgps1
	Ranbp17
	Rap2a
	Rapgef5
	Rasa4
	Rasl10b
	Rasl11b
	Rassf4
	Rassf5
	Rassf8
	Raver2
	Rb1
	Rb1cc1
	Rbfox2
	Rbl2
	Rbm12b1
	Rbm22
	Rbm24
	Rbm33
	Rbms2
	Rcan1
	Rcbtb1
	Rcbtb2
	Rcn1
	Rcn3
	Rdh10
	Rdh11
	Rdh14
	Rdh5
	Rdm1
	Reck
[truncated: 853 more rows]

## Sheet: Fig. 6g
	WT (+/+)			HM (HM/-)
Vim	1.01428	1.02124	0.964479	2.17186	2.12917	2.2526
Gid4	1.01865	1.0136	0.967748	1.43503	1.3041	1.41341
Ptpn21	1.0117	1.023	0.965297	1.24737	1.3792	1.27072
