# Supplementary material for: DICER1 hotspot mutation induces 3p microRNA gain of function via Argonaute strand switch
Source: Nat Struct Mol Biol. 2025 Nov 4;32(12):2542–52. doi: 10.1038/s41594-025-01671-w (PMC12700799; doi:10.1038/s41594-025-01671-w)
Supplement: Supplementary file 16 — Numerical and statistical source data for Extended Data Fig. 1. [file 41594_2025_1671_MOESM16_ESM.xlsx]

## Sheet: ED Fig. 1f
Time	Cell index
	WT (+/+)								HetKO (+/-)								HM (HM/-)
0:00:00	0	0	0	0	0	0	0	0	0	0	0	0	0	0	0	0	0	0	0	0	0	0	0	0
6:03:34	0.0412	0.043	0.0435	0.049	0.041	0.0266	0.0565	0.0551	0.0782	0.0467	0.0506	0.0348	0.0601	0.0591	0.0742	0.0916	0.0653	0.0701	0.0721	0.068	0.0675	0.0573	0.0724	0.0695
12:03:52	0.0699	0.0708	0.0735	0.082	0.0626	0.0556	0.0895	0.0861	0.1157	0.0844	0.0791	0.0715	0.0956	0.0873	0.1018	0.1354	0.0885	0.104	0.1163	0.0951	0.0839	0.0752	0.0912	0.0869
18:04:07	0.1111	0.0925	0.1046	0.1233	0.103	0.0896	0.13	0.1187	0.1597	0.119	0.1085	0.1098	0.1364	0.1161	0.1201	0.1773	0.1064	0.156	0.1611	0.123	0.0985	0.1012	0.1082	0.1043
24:04:22	0.1667	0.1258	0.1469	0.1636	0.1414	0.1359	0.1699	0.1693	0.2292	0.1664	0.1511	0.1605	0.1845	0.166	0.1634	0.2408	0.1462	0.2297	0.2324	0.1767	0.1386	0.142	0.1444	0.1525
30:04:42	0.251	0.1745	0.204	0.2512	0.22	0.2034	0.2418	0.2511	0.3301	0.2339	0.2256	0.2553	0.2667	0.2507	0.2477	0.3063	0.2179	0.3264	0.3249	0.2543	0.2075	0.224	0.2234	0.2309
36:04:58	0.3757	0.2615	0.2849	0.3674	0.3377	0.3063	0.3477	0.3811	0.5168	0.34	0.3315	0.3966	0.3787	0.3796	0.3691	0.4466	0.3168	0.4646	0.4566	0.3917	0.2969	0.3576	0.3272	0.3395
42:05:15	0.508	0.3635	0.3958	0.5223	0.4764	0.4484	0.4816	0.5376	0.7786	0.4836	0.4745	0.6156	0.5118	0.5902	0.5233	0.6487	0.4819	0.6606	0.6395	0.5377	0.4816	0.539	0.4704	0.5143
48:05:27	0.6657	0.467	0.534	0.6965	0.6796	0.6215	0.62	0.7436	1.1592	0.6767	0.6773	0.9104	0.6925	0.8857	0.7188	0.8982	0.716	0.906	0.8571	0.7538	0.7338	0.8526	0.6935	0.7232
54:05:42	0.8648	0.6161	0.7351	0.9262	0.914	0.8164	0.8443	1.0004	1.6409	0.9292	0.9783	1.3278	0.9329	1.2266	0.9823	1.1999	1.0028	1.1566	1.0902	0.9516	1.0624	1.2854	0.9546	0.9765
60:05:57	1.0875	0.812	0.996	1.219	1.2377	1.0597	1.152	1.2983	2.1626	1.2881	1.3806	1.8881	1.3207	1.6547	1.3068	1.6148	1.3808	1.4811	1.4062	1.1311	1.6124	1.8621	1.3262	1.3028
66:06:16	1.3165	1.0799	1.2818	1.6059	1.5392	1.3521	1.4936	1.6608	2.5708	1.7198	1.9601	2.4767	1.7907	2.2841	1.7036	1.9475	1.816	1.8405	1.7574	1.3798	2.3301	2.6795	1.8489	1.5469
72:06:29	1.6211	1.443	1.6761	2.1731	1.9271	1.7272	1.8928	2.0359	2.7626	2.2239	2.6957	2.9294	2.3606	2.7708	2.147	2.1756	2.3434	2.2065	2.0547	1.5307	3.0595	3.4976	2.5359	1.9006
78:06:46	1.8351	1.9076	2.0791	2.5721	2.1484	2.0788	2.371	2.3117	2.7065	2.6809	3.1921	3.1839	2.9212	2.9572	2.5892	2.4124	2.9004	2.5119	2.4349	1.7116	3.7629	3.9056	3.2592	2.1733
