# Supplementary material for: DICER1 hotspot mutation induces 3p microRNA gain of function via Argonaute strand switch
Source: Nat Struct Mol Biol. 2025 Nov 4;32(12):2542–52. doi: 10.1038/s41594-025-01671-w (PMC12700799; doi:10.1038/s41594-025-01671-w)
Supplement: Supplementary file 17 — Numerical and statistical source data for Extended Data Fig. 2. [file 41594_2025_1671_MOESM17_ESM.xlsx]

## Sheet: ED Figs. 2a and 2b
miRNA	WT (+/+) norm. reads	HetKO (+/-) norm. reads	HM (HM/-) norm. reads	Log2FC (HM/WT)	neg_log10_p_value	type
mmu-let-7a-5p	613.556	416.451	48.061	-3.67426	4.47902	guide
mmu-let-7c-5p	789.789	871.794	1.28534	-9.26317	4.46745	guide
mmu-let-7e-5p	796.447	598.552	5.11867	-7.28166	4.01411	guide
mmu-let-7f-5p	1076.12	676.509	25.2491	-5.41347	4.46745	guide
mmu-let-7g-5p	222.274	133.336	4.89287	-5.50552	5.55747	guide
mmu-let-7i-5p	353.94	242.536	24.3098	-3.8639	4.60352	guide
mmu-miR-106a-5p	6509.55	5850.4	111.811	-5.86343	4.37471	guide
mmu-miR-106b-5p	261.386	226.271	3.24642	-6.33119	5.32551	passenger
mmu-miR-10a-5p	336.333	380.141	1.44935	-7.85834	3.90031	guide
mmu-miR-10b-5p	909.803	210.309	8.01444	-6.82681	2.25768	guide
mmu-miR-1198-5p	115.216	117.461	0.215072	-9.06531	3.79269	guide
mmu-miR-125a-5p	7302.93	9615.53	21.1814	-8.42954	3.64808	guide
mmu-miR-125b-5p	2982.57	1781.71	49.9647	-5.8995	2.93041	guide
mmu-miR-126a-5p	3996.66	3631.14	8.02522	-8.96004	4.37471	passenger
mmu-miR-129-5p	1117.14	939.506	1.91316	-9.18963	3.98265	guide
mmu-miR-130b-5p	315.443	349.659	2.00776	-7.29564	5.19996	passenger
mmu-miR-135a-5p	502.916	506.498	17.7307	-4.826	3.47337	guide
mmu-miR-135b-5p	2294.76	2174.77	26.2702	-6.44877	4.63422	guide
mmu-miR-138-5p	175.658	148.221	0.505531	-8.44075	4.04062	guide
mmu-miR-140-5p	592.757	581.262	0.950083	-9.28517	4.99444	passenger
mmu-miR-146a-5p	864.315	1106.22	7.28645	-6.8902	4.01047	guide
mmu-miR-146b-5p	496.537	513.795	7.47716	-6.05327	4.86061	guide
mmu-miR-149-5p	477.608	584.208	0.940943	-8.9875	5.22835	guide
mmu-miR-151-5p	340.234	321.338	1.12809	-8.23651	4.22136	guide
mmu-miR-155-5p	592.328	978.166	1.50028	-8.62502	3.79269	guide
mmu-miR-15a-5p	1622.29	1602.72	30.2508	-5.74492	4.84597	guide
mmu-miR-16-5p	64406.2	61512.9	708.851	-6.50557	4.47622	guide
mmu-miR-17-5p	1710.15	1673.23	13.0183	-7.03744	4.13633	guide
mmu-miR-181a-5p	258.78	184.587	3.73892	-6.11296	4.62924	guide
mmu-miR-181b-5p	208.34	137.503	0.399956	-9.02488	4.56914	guide
mmu-miR-182-5p	17140.7	15110.1	104.461	-7.35832	4.03966	guide
mmu-miR-183-5p	6606.16	5086.93	32.7595	-7.65576	4.18287	guide
mmu-miR-1839-5p	117.762	147.778	0.204909	-9.16668	4.69652	guide
mmu-miR-185-5p	963.86	775.236	1.4801	-9.34699	4.80202	guide
mmu-miR-186-5p	8460.42	8323.27	15.2135	-9.11923	5.31758	guide
mmu-miR-18a-5p	1997.04	1904.21	19.2061	-6.70015	5.5329	guide
mmu-miR-18b-5p	23105.5	19464.3	131.467	-7.45739	5.31758	guide
mmu-miR-190a-5p	3103.45	2413.91	24.9098	-6.96102	4.09169	guide
mmu-miR-190b-5p	108.097	73.5155	0.618589	-7.44913	3.39425	guide
mmu-miR-191-5p	7498	7289.22	20.4836	-8.5159	3.45559	guide
mmu-miR-192-5p	640.418	533.054	2.75447	-7.86109	2.87615	guide
mmu-miR-194-5p	298.769	248.909	1.87114	-7.31897	2.97968	guide
mmu-miR-195a-5p	428.979	412.72	2.43559	-7.46049	4.62307	guide
mmu-miR-196a-5p	1540.82	3191.13	5.01047	-8.26453	3.58113	guide
mmu-miR-205-5p	525.46	159.447	6.68728	-6.29602	2.03126	guide
mmu-miR-20a-5p	5966.61	6205.6	249.23	-4.58136	4.62003	guide
mmu-miR-20b-5p	46543.2	44005.3	1051.87	-5.46755	4.62924	guide
mmu-miR-218-5p	6423.85	7866.22	18.4296	-8.44527	4.98615	guide
mmu-miR-219a-5p	1577.99	1661.87	2.07215	-9.57275	4.4008	guide
mmu-miR-21a-5p	13786.7	7602.4	68.854	-7.64552	2.80398	guide
mmu-miR-224-5p	764.807	921.507	2.76288	-8.11278	5.31758	guide
mmu-miR-26a-5p	6192.37	6715.71	25.9049	-7.90112	5.31758	guide
mmu-miR-26b-5p	15701.3	16801	55.5518	-8.14283	4.80202	guide
mmu-miR-290a-5p	1301.25	827.746	5.36402	-7.92236	4.6953	guide
mmu-miR-291a-5p	8920.14	7211.97	30.023	-8.21486	4.05665	guide
mmu-miR-291b-5p	394.721	218.719	7.34837	-5.74727	4.66045	guide
mmu-miR-292a-5p	8290.29	7340.05	28.0071	-8.20949	4.37471	guide
mmu-miR-293-5p	34649.6	28917.4	865.986	-5.32235	5.31105	guide
mmu-miR-294-5p	285.259	246.136	5.13977	-5.79442	4.62924	passenger
mmu-miR-295-5p	605.634	521.839	10.0039	-5.91981	4.62924	passenger
mmu-miR-296-5p	329.94	359.327	0.752287	-8.7767	4.4008	passenger
mmu-miR-297a-5p	141.488	71.7463	0.169613	-9.70421	4.29543	guide
mmu-miR-298-5p	4464.71	3509.16	7.35574	-9.24548	3.79269	guide
mmu-miR-301a-5p	650.625	479.717	92.1682	-2.81949	5.45399	passenger
mmu-miR-301b-5p	138.422	109.545	1.2628	-6.77631	4.69827	passenger
mmu-miR-302b-5p	154.446	163.022	18.1038	-3.09274	4.28519	passenger
mmu-miR-302c-5p	2347.19	2294.74	78.8054	-4.8965	5.22835	guide
mmu-miR-302d-5p	112.443	120.754	1.28927	-6.44649	4.6953	passenger
mmu-miR-30a-5p	5000.05	5811.53	13.793	-8.50186	4.68226	guide
mmu-miR-30b-5p	980.075	898.826	11.4443	-6.42019	4.69652	guide
mmu-miR-30c-5p	2829.84	3422.04	12.287	-7.84745	3.76273	guide
mmu-miR-30d-5p	1305.75	1174.01	5.77465	-7.82092	3.78603	guide
mmu-miR-30e-5p	20694.4	19340.3	53.5274	-8.59475	5.37989	guide
mmu-miR-31-5p	758.54	598.843	7.77289	-6.60863	4.366	guide
mmu-miR-32-5p	1763.75	1919.33	5.75406	-8.25985	3.72029	guide
mmu-miR-322-5p	7674.65	5998.99	15.8107	-8.92305	4.84597	guide
mmu-miR-324-5p	399.744	310.429	0.741756	-9.07392	3.98544	guide
mmu-miR-33-5p	818.676	804.92	1.76318	-8.85897	4.11412	guide
mmu-miR-330-5p	173.633	129.299	1.57082	-6.78837	4.6953	guide
mmu-miR-335-5p	17602.4	14905.4	73.1623	-7.91046	4.26241	guide
mmu-miR-339-5p	1117.98	1072.54	5.34209	-7.70928	3.8605	guide
mmu-miR-340-5p	3570.97	4619.41	8.06386	-8.79063	4.60646	guide
mmu-miR-34a-5p	1465.69	435.423	2.55488	-9.16411	1.45403	guide
mmu-miR-34b-5p	849.696	983.94	1.52258	-9.12428	4.06883	guide
mmu-miR-34c-5p	1864.59	2177.39	9.27221	-7.65173	5.5329	guide
mmu-miR-351-5p	129.49	167.453	0.695114	-7.54137	3.16476	guide
mmu-miR-361-5p	1513.93	1584.47	5.08476	-8.2179	4.81832	guide
mmu-miR-363-5p	2509.51	1804.14	6.3989	-8.61537	3.97561	passenger
mmu-miR-374b-5p	2711.22	2257.88	50.2601	-5.75338	4.6953	guide
mmu-miR-421-5p	147.989	92.8998	1.69923	-6.44447	3.99656	passenger
mmu-miR-425-5p	393.912	394.578	4.28112	-6.52374	4.07811	guide
mmu-miR-449a-5p	186.487	135.398	0.406681	-8.84097	3.38682	guide
mmu-miR-450b-5p	3181	4128.09	48.2729	-6.04212	3.42195	guide
mmu-miR-455-5p	206.077	200.409	5.5787	-5.20711	3.89795	guide
mmu-miR-466h-5p	266.634	156.059	0.666851	-8.64328	4.84597	guide
mmu-miR-467c-5p	392.918	214.409	1.37044	-8.16345	4.07476	guide
mmu-miR-467e-5p	993.436	537.423	3.80497	-8.0284	4.22568	guide
mmu-miR-497a-5p	2943.65	2748.6	9.32992	-8.30153	5.25993	guide
mmu-miR-499-5p	180.904	191.17	3.76215	-5.58753	5.02527	guide
mmu-miR-503-5p	2520.36	2025.05	8.69455	-8.1793	4.03966	guide
mmu-miR-532-5p	1168.91	816.971	2.93143	-8.63934	3.65455	guide
mmu-miR-542-5p	449.894	573.267	1.17579	-8.57981	3.19026	passenger
mmu-miR-669b-5p	173.695	87.8564	0.108993	-10.6381	4.05665	guide
mmu-miR-669c-5p	1049.37	521.878	6.09532	-7.4276	4.13633	guide
mmu-miR-671-5p	262.676	287.34	0.769648	-8.41487	4.55121	guide
mmu-miR-672-5p	2179.69	1587.85	8.2799	-8.0403	3.92541	guide
mmu-miR-677-5p	109.615	66.6016	72.5529	-0.595337	1.47505	guide
mmu-miR-708-5p	1344.28	2014.51	3.11402	-8.75384	3.39425	guide
mmu-miR-744-5p	103.191	100.614	0.01	-13.333	3.72538	guide
mmu-miR-7a-5p	58419.7	57472.8	313.06	-7.54387	4.46745	guide
mmu-miR-7b-5p	340.886	127.763	1.31171	-8.0217	3.86539	guide
mmu-miR-872-5p	891.081	941.505	1.66253	-9.06603	4.71263	guide
mmu-miR-9-5p	3371.45	3331.64	22.6388	-7.21843	5.55747	guide
mmu-miR-92a-1-5p	161.294	175.952	1.78576	-6.49701	3.26813	passenger
mmu-miR-93-5p	25924.7	22599.5	154.021	-7.39505	4.37471	guide
mmu-miR-96-5p	3966.43	3701.15	13.8638	-8.16037	4.39254	guide
mmu-miR-99b-5p	5063.52	5842.25	10.8524	-8.86598	3.4259	guide

## Sheet: ED Fig. 2c
5p-miRNA norm. reads
guide			passenger
WT (+/+)	HetKO (+/-)	HM (HM+/-)	WT (+/+)	HetKO (+/-)	HM (HM+/-)
4.80893	4.78897	2.85055	3.6017	3.56004	0.904457
4.76656	4.75946	2.49563	3.52782	3.52266	1.35485
4.66786	4.6435	3.02196	3.39959	3.25627	0.806105
4.5397	4.46116	2.93751	3.24644	3.28315	0.759975
4.41371	4.3541	2.18758	3.04844	3.03041	0.727711
4.36371	4.28924	2.11882	2.91311	2.90575	0.246297
4.31585	4.28646	1.72858	2.88355	2.9645	0.441362
4.24557	4.17334	1.86429	2.81333	2.68099	1.96458
4.23403	4.17927	2.01895	2.80141	2.93907	0.237958
4.19593	4.22533	1.7447	2.78221	2.71754	1.00017
4.13946	3.88095	1.83793	2.77288	2.76437	-0.0222384
3.96747	3.97599	2.11965	2.65311	2.75836	0.0703308
3.95037	3.85805	1.47745	2.60178	2.49196	-0.129739
3.92739	3.92029	1.18223	2.51843	2.55549	-0.123617
3.91857	3.8657	1.44727	2.49892	2.54364	0.302713
3.88506	3.77808	1.19895	2.45524	2.39118	0.710944
3.87495	3.86268	1.31141	2.41728	2.35463	0.511405
3.8635	3.98297	1.32595	2.23963	2.11159	0.196128
3.81995	3.70646	1.51534	2.20762	2.24539	0.251823
3.81355	3.76719	2.04848	2.18878	2.21225	1.25777
3.8078	3.89577	1.26552	2.17023	1.96801	0.230251
3.79186	3.82709	1.41338	2.14121	2.03959	0.101334
3.77573	3.79278	2.3966	2.138	1.61471	0.150329
3.69897	3.76429	1.13966	2.07101	2.16961	-0.688438
3.64979	3.5452	0.866626	2.05093	2.0819	0.110345
3.55279	3.66459	0.906543	1.97074	1.98815	0.751403
3.50256	3.61575	1.6837	1.95856	1.87143	-0.243774
3.49184	3.38272	1.39637	1.95824	1.98306	-0.327715
3.47459	3.25084	1.69866	1.87044	1.76219	-0.0312607
3.46889	3.43911	0.969878	1.83407	1.93385	-0.111808
3.45176	3.53428	1.08944	1.7693	1.74271	-0.961979
3.43593	3.42403	1.56885	1.68126	1.25005	0.303469
3.43316	3.3537	1.70122	1.67694	1.18231	-1.22747
3.40146	3.30644	0.939247	1.66579	1.63216	-0.0213333
3.37055	3.36073	1.89656	1.48127	1.56081	-0.983473
3.36074	3.33741	1.41946	1.48106	1.48571	-0.921368
3.3384	3.20081	0.918025	1.45224	1.42707	0.00767248
3.30039	3.27971	1.28344	1.43736	0.646846	-0.704353
3.27058	3.33794	0.967183	1.42748	1.49966	-0.958267
3.23304	3.22356	1.11455	1.42516	0.62646	-0.656268
3.21013	3.20486	1.48074	1.39035	1.462	-0.0813291
3.19811	3.2206	0.316421	1.35932	1.3198	-0.603696
3.18775	3.50394	0.699878	1.34957	1.35092	0.0190637
3.1801	3.19988	0.706271	1.33668	1.49034	-0.666111
3.16604	2.63891	0.40737	1.3171	1.50007	-0.208644
3.12849	3.30417	0.493321	1.27119	1.34315	-0.961979
3.11586	3.06967	0.761526	1.24632	1.22259	-2
3.11436	2.9179	0.72949	1.21938	1.19921	1.24658
3.06778	2.91221	0.467079	1.20851	1.27069	-0.787589
3.04844	3.03041	0.727711	1.20687	1.34092	-0.579598
3.04811	2.9729	0.281751	1.16811	1.19846	-0.692918
3.03186	2.83027	1.40225	1.16165	1.14233	-1.22355
3.02093	2.71757	0.784996	1.15296	1.06465	-1.25099
2.99714	2.73032	0.580351	1.12673	1.22313	-0.828249
2.99126	2.95368	1.05859	1.10488	1.09822	-0.977431
2.98401	2.88943	0.17029	1.09894	0.934447	-2
2.95895	2.32286	0.903873	1.09559	0.546109	-0.771917
2.94992	2.97382	0.22077	1.08804	0.919195	-2
2.93667	3.04384	0.862516	1.0529	1.27548	-0.702282
2.92926	2.99297	0.182581	1.04663	1.06853	-0.809263
2.90116	2.7771	0.709157
2.89751	2.94041	0.109019
2.88355	2.9645	0.441362
2.87998	2.77731	0.890582
2.85261	2.7673	-0.0675955
2.80646	2.72677	0.440038
2.78785	2.61956	1.68179
2.77256	2.99041	0.176172
2.72054	2.20262	0.825249
2.7015	2.70458	1.24873
2.69595	2.71079	0.873737
2.67907	2.76657	-0.0264368
2.66561	2.81306	1.35888
2.63244	2.61566	0.386603
2.60178	2.49196	-0.129739
2.59629	2.33989	0.866191
2.5954	2.59613	0.631557
2.5943	2.33124	0.136859
2.54893	2.38478	1.38578
2.53261	2.10641	0.117838
2.53178	2.50696	0.0523426
2.52677	2.57994	0.161172
2.47534	2.39604	0.272107
2.42591	2.19329	-0.175971
2.41942	2.4584	-0.113708
2.41293	2.2662	0.572747
2.34689	2.12495	0.689563
2.31877	2.13831	-0.397988
2.31403	2.30192	0.746533
2.31358	2.33991	-0.0116134
2.27065	2.13161	-0.390746
2.25745	2.28142	0.575436
2.24467	2.17091	-0.296252
2.23979	1.94377	-0.962602
2.23963	2.11159	0.196128
2.15072	1.8558	-0.77054
2.11224	2.22389	-0.157944
2.07101	2.16961	-0.688438
2.06151	2.06989	-0.667416
2.03987	1.82348	1.86066
2.03381	1.86638	-0.208598
2.01364	2.00266	-2

## Sheet: ED Fig. 2d
	HM 5p+loop/WT 5p
	miR-seq	Northern blot
miR-15b-5p	0.0106303	0.0934143
miR-26a-5p	0.245854	0.272597
miR-20b-5p	0.00700369	0.0659456
miR-7a-5p	0.0823724	0.184588
