# Supplementary material for: DICER1 hotspot mutation induces 3p microRNA gain of function via Argonaute strand switch
Source: Nat Struct Mol Biol. 2025 Nov 4;32(12):2542–52. doi: 10.1038/s41594-025-01671-w (PMC12700799; doi:10.1038/s41594-025-01671-w)
Supplement: Supplementary file 18 — Numerical and statistical source data for Extended Data Fig. 3. [file 41594_2025_1671_MOESM18_ESM.xlsx]

## Sheet: ED Fig. 3a
miRNA	WT (+/+) norm. reads	HetKO (+/-) norm. reads	HM (HM/-) norm. reads	Log2FC (HM/WT)	neg_log10_p_value	type
mmu-let-7a-1-7c-2-3p	21.9033	17.5514	66.1022	1.59355	2.6773	passenger
mmu-miR-101a-3p	24045.8	25135	24940.9	0.0527275	0.123708	guide
mmu-miR-101b-3p	32136.4	26571.1	24243	-0.406637	2.50784	guide
mmu-miR-103-3p	13964.1	11265.5	12460.9	-0.164315	0.85582	guide
mmu-miR-106a-3p	41.3065	40.7699	246.189	2.57533	3.42617	passenger
mmu-miR-106b-3p	699.623	625.356	1784.72	1.35105	4.65038	guide
mmu-miR-107-3p	324.317	233.892	245.354	-0.402538	2.54709	guide
mmu-miR-10a-3p	17.3777	18.7396	97.0552	2.48157	1.45168	passenger
mmu-miR-10b-3p	44.2926	10.9431	1389.97	4.97184	3.89795	passenger
mmu-miR-125a-3p	49.098	65.8003	339.369	2.78912	4.04134	passenger
mmu-miR-126a-3p	7214.29	6503.48	5834.38	-0.306278	1.26508	guide
mmu-miR-128-3p	5427.1	5402.4	5503.47	0.0201588	0.0566597	guide
mmu-miR-129-2-3p	66.667	53.0281	96.97	0.540565	1.12129	passenger
mmu-miR-130a-3p	20495	21447.7	13550.4	-0.596939	3.09093	guide
mmu-miR-130b-3p	5879.11	5693.29	3646.89	-0.688932	3.21692	guide
mmu-miR-132-3p	100.51	78.5013	110.741	0.139847	0.221937	guide
mmu-miR-135b-3p	42.318	37.9518	725.17	4.09897	4.03966	passenger
mmu-miR-138-2-3p	10.0628	7.57172	27.8295	1.46758	3.80722	passenger
mmu-miR-140-3p	2588.57	2630.47	990.675	-1.38567	2.89947	guide
mmu-miR-141-3p	603.206	117.71	205.309	-1.55486	0.907802	guide
mmu-miR-143-3p	202.722	22.7187	45.8703	-2.14387	1.18616	guide
mmu-miR-148a-3p	11743.3	12316.2	8930.96	-0.394951	2.25768	guide
mmu-miR-148b-3p	6246.28	5345.5	5896.49	-0.0831401	0.379698	guide
mmu-miR-151-3p	18.1398	19.9234	11.9012	-0.608046	1.28497	passenger
mmu-miR-152-3p	9502.85	8687.86	3635.11	-1.38636	4.33028	guide
mmu-miR-15a-3p	48.9364	58.3364	642.331	3.71434	3.6452	passenger
mmu-miR-15b-3p	2254.11	2304.18	9062.73	2.00739	3.32839	passenger
mmu-miR-16-1-3p	400.849	448.076	1604.6	2.00108	2.77808	passenger
mmu-miR-16-2-3p	69.4651	77.6271	353.94	2.34914	3.65378	passenger
mmu-miR-17-3p	671.895	619.282	3311.53	2.30119	5.52346	passenger
mmu-miR-181a-1-3p	98.4292	86.9906	688.261	2.8058	4.03966	passenger
mmu-miR-181a-2-3p	12.4124	0.807085	90.8185	2.8712	1.98386	passenger
mmu-miR-181b-1-3p	46.7502	50.7219	214.56	2.19834	3.50487	passenger
mmu-miR-182-3p	60.184	63.9704	1570.35	4.70556	3.78239	passenger
mmu-miR-183-3p	87.9356	74.3639	301.86	1.77936	3.41956	passenger
mmu-miR-186-3p	202.915	208.067	137.59	-0.560505	0.969316	passenger
mmu-miR-187-3p	365.859	352.028	547.128	0.580591	1.04876	guide
mmu-miR-18a-3p	34.2405	33.777	299.049	3.12661	3.8605	passenger
mmu-miR-18b-3p	92.0253	76.799	186.408	1.01836	2.22671	passenger
mmu-miR-190a-3p	18.0109	12.3905	49.6758	1.46367	3.48249	passenger
mmu-miR-191-3p	41.1198	37.6124	100.974	1.29608	2.44078	passenger
mmu-miR-195a-3p	41.7769	40.2402	1151.76	4.78499	3.6452	passenger
mmu-miR-196a-1-3p	21.5709	43.8462	96.808	2.16604	2.73043	passenger
mmu-miR-19a-3p	12800.5	12488.4	7602.11	-0.751732	4.67718	guide
mmu-miR-19b-3p	76632.8	68532	73760.7	-0.0551086	0.26657	guide
mmu-miR-1a-3p	436.623	273.543	461.486	0.0798987	0.0832871	guide
mmu-miR-200a-3p	3004.3	663.304	1292.22	-1.21717	0.994302	guide
mmu-miR-200b-3p	469.767	116.817	266.367	-0.818529	0.692446	guide
mmu-miR-205-3p	10.3304	3.62536	14.4373	0.482899	0.503994	passenger
mmu-miR-20a-3p	29.9421	28.3814	526.286	4.1356	4.55121	passenger
mmu-miR-20b-3p	215.9	220.163	2296.08	3.41074	3.84341	passenger
mmu-miR-210-3p	11047.5	11638	5516.7	-1.00184	2.09683	guide
mmu-miR-218-2-3p	11.1467	10.4526	97.8029	3.13325	4.26323	passenger
mmu-miR-219a-1-3p	10.1875	11.897	329.558	5.01566	3.52284	passenger
mmu-miR-21a-3p	188.172	115.884	986.864	2.3908	2.04159	passenger
mmu-miR-22-3p	483.174	411.6	464.088	-0.0581442	0.0867967	guide
mmu-miR-221-3p	1581.62	1736.04	1192.33	-0.407614	1.43087	guide
mmu-miR-222-3p	225.717	234.041	27.7099	-3.02604	3.8605	guide
mmu-miR-23a-3p	967.593	877.002	145.282	-2.73554	4.62003	guide
mmu-miR-23b-3p	2215.21	2275.84	973.564	-1.1861	4.79713	guide
mmu-miR-24-3p	3305.67	3468.17	2294.73	-0.526616	2.9302	guide
mmu-miR-25-3p	40735.4	39613.6	34028.4	-0.259547	1.83595	guide
mmu-miR-26a-1-3p	13.181	11.9449	82.6786	2.64905	2.1324	passenger
mmu-miR-26a-2-3p	138.248	142.43	9277.91	6.06847	3.58089	passenger
mmu-miR-26b-3p	19.7103	29.6513	33.8416	0.779853	1.88013	passenger
mmu-miR-27a-3p	1082.72	1015.31	541.18	-1.00048	4.55306	guide
mmu-miR-27b-3p	19275.3	19041.1	10478	-0.879394	4.23189	guide
mmu-miR-28a-3p	407.31	369.874	803.562	0.980282	1.16882	guide
mmu-miR-291a-3p	609.024	493.372	404.635	-0.58988	3.407	passenger
mmu-miR-291b-3p	143.544	69.5409	464.592	1.69447	3.65826	passenger
mmu-miR-292a-3p	478.62	363.925	526.313	0.137041	0.413452	passenger
mmu-miR-293-3p	574.549	445.651	553.165	-0.0547197	0.14135	passenger
mmu-miR-294-3p	3498.51	2794.22	3405.12	-0.0390342	0.180144	guide
mmu-miR-295-3p	28415.5	24405.7	22124.4	-0.361039	1.99888	guide
mmu-miR-296-3p	2317.43	2221.05	1467.09	-0.659569	2.00348	guide
mmu-miR-298-3p	88.7423	84.3073	43.6235	-1.02452	4.00319	passenger
mmu-miR-29a-3p	9538.79	9173.04	13928.8	0.546188	3.40061	guide
mmu-miR-29b-3p	4184.28	3963.15	3894.59	-0.103508	0.268568	guide
mmu-miR-29c-3p	5438.92	5901.64	1683.37	-1.69196	3.99986	guide
mmu-miR-301a-3p	14834.8	9789.81	12123.7	-0.291158	1.79535	guide
mmu-miR-301b-3p	2103.15	1266.39	479.412	-2.13321	5.02527	guide
mmu-miR-302b-3p	30513	30100.8	28743.1	-0.0862061	0.431896	guide
mmu-miR-302c-3p	1103.84	1015.26	784.075	-0.493462	2.45703	passenger
mmu-miR-302d-3p	14666.1	15085.4	10590.2	-0.469757	2.59863	guide
mmu-miR-30a-3p	881.041	1050.24	3334.06	1.92	4.6953	passenger
mmu-miR-30b-3p	37.1062	45.8879	1061.78	4.83867	2.88893	passenger
mmu-miR-30c-1-3p	73.8976	73.8963	1606.56	4.44231	3.35114	passenger
mmu-miR-30c-2-3p	51.4948	62.8661	929.247	4.17356	2.94689	passenger
mmu-miR-30d-3p	97.3435	96.22	2480.55	4.67143	3.85154	passenger
mmu-miR-30e-3p	1745.79	1617.2	4156.51	1.25149	2.54031	passenger
mmu-miR-31-3p	46.1201	39.196	69.691	0.595576	1.6265	passenger
mmu-miR-32-3p	81.045	83.9204	64.8495	-0.321626	1.35767	passenger
mmu-miR-322-3p	81.2516	72.5843	175.244	1.1089	2.81644	passenger
mmu-miR-324-3p	156.641	125.9	92.4401	-0.760873	2.63832	passenger
mmu-miR-33-3p	29.0092	33.6637	28.899	-0.005492	0.00826885	passenger
mmu-miR-330-3p	36.3948	25.8613	31.2827	-0.21837	0.476106	passenger
mmu-miR-331-3p	101.629	107.998	66.2162	-0.618051	2.00348	guide
mmu-miR-335-3p	1605.39	1674.35	2313.31	0.527031	1.68737	passenger
mmu-miR-338-3p	812.779	896.454	1190.12	0.550172	2.01664	guide
mmu-miR-339-3p	10.1231	11.0637	20.4015	1.01102	2.71822	passenger
mmu-miR-340-3p	47.4558	63.7341	116.367	1.29403	1.89298	passenger
mmu-miR-344-3p	1892.38	1570.91	1614.14	-0.229435	1.3794	guide
mmu-miR-344b-3p	263.679	227.001	395.692	0.585596	1.74005	guide
mmu-miR-344d-3p	163.393	76.0625	196.299	0.264704	0.314355	guide
mmu-miR-34b-3p	114.036	145.26	370.311	1.69925	4.09169	passenger
mmu-miR-34c-3p	27.4008	32.0821	119.788	2.12819	5.31758	passenger
mmu-miR-350-3p	1643.74	1779.45	1105.48	-0.572313	2.2658	guide
mmu-miR-361-3p	399.571	411.619	1627.78	2.02638	2.26495	passenger
mmu-miR-363-3p	9102.46	6781.61	9402.51	0.046789	0.150354	guide
mmu-miR-365-3p	171.178	151.165	187.436	0.130907	0.337108	guide
mmu-miR-367-3p	2557.05	2664.8	2039.88	-0.325993	0.946873	guide
mmu-miR-374c-3p	466.379	403.815	4877.66	3.38661	2.40213	guide
mmu-miR-421-3p	2652.84	1777.23	527.35	-2.3307	3.99986	guide
mmu-miR-425-3p	173.869	146.177	339.949	0.967318	2.73043	passenger
mmu-miR-429-3p	832.999	156.255	660.688	-0.334346	0.301284	guide
mmu-miR-450b-3p	821.688	1070.37	1408.09	0.777075	2.94114	passenger
mmu-miR-455-3p	51.0326	56.1147	20.9226	-1.28635	3.24164	passenger
mmu-miR-466d-3p	317.834	167.696	225.161	-0.497315	1.04029	guide
mmu-miR-489-3p	126.09	133.85	291.985	1.21143	2.80369	guide
mmu-miR-490-3p	123.318	35.7479	85.3194	-0.531439	1.82702	guide
mmu-miR-497a-3p	117.162	119.68	491.07	2.06742	4.06545	passenger
mmu-miR-503-3p	70.6458	64.23	561.805	2.99139	3.78852	passenger
mmu-miR-505-3p	181.275	143.659	35.89	-2.33653	7.09401	guide
mmu-miR-532-3p	21.4671	16.1449	27.0861	0.335426	0.354821	passenger
mmu-miR-542-3p	10832.3	12497.5	9707.45	-0.158172	0.47026	guide
mmu-miR-551b-3p	251.945	285.235	67.5176	-1.89977	4.28678	guide
mmu-miR-582-3p	232.056	90.1807	611.911	1.39885	4.04062	guide
mmu-miR-598-3p	189.433	161.043	213.761	0.174313	1.15945	guide
mmu-miR-653-3p	918.201	826.009	1242.81	0.436729	0.714389	guide
mmu-miR-669b-3p	61.5911	32.2842	36.9618	-0.736686	2.09586	passenger
mmu-miR-670-3p	168.831	126.805	278.173	0.720401	1.94346	guide
mmu-miR-672-3p	32.8841	25.6759	154.412	2.23132	1.77719	passenger
mmu-miR-676-3p	378.491	409.268	203.576	-0.89469	2.21856	guide
mmu-miR-708-3p	894.805	1324.65	2149.59	1.26442	1.85176	passenger
mmu-miR-741-3p	134.26	30.8755	32.1944	-2.06015	1.15707	guide
mmu-miR-744-3p	18.3255	20.4883	8.87965	-1.04528	2.76593	passenger
mmu-miR-7a-1-3p	227.82	261.341	2710.38	3.57253	2.1768	passenger
mmu-miR-872-3p	434.378	460.805	422.795	-0.0389913	0.10841	passenger
mmu-miR-9-3p	215.964	231.592	727.329	1.75182	2.53902	passenger
mmu-miR-92a-3p	6011.45	6044.95	6982.36	0.216001	0.686902	guide
mmu-miR-93-3p	95.7106	98.1432	714.447	2.90008	4.29122	passenger
mmu-miR-96-3p	28.2083	30.0072	152.695	2.43646	2.62095	passenger
mmu-miR-99b-3p	563.223	640.871	5022.62	3.15666	4.65225	passenger

## Sheet: ED Fig. 3b
miRNA	WT (+/+) norm. reads	Log2 fold change (HM/WT)
mmu-let-7a-1-7c-2-3p	22	1.59355
mmu-miR-106a-3p	41	2.57533
mmu-miR-10a-3p	17	2.48157
mmu-miR-10b-3p	44	4.97184
mmu-miR-125a-3p	49	2.78912
mmu-miR-129-2-3p	67	0.540565
mmu-miR-135b-3p	42	4.09897
mmu-miR-138-2-3p	10	1.46758
mmu-miR-15a-3p	49	3.71434
mmu-miR-15b-3p	2254	2.00739
mmu-miR-16-1-3p	401	2.00108
mmu-miR-16-2-3p	69	2.34914
mmu-miR-17-3p	672	2.30119
mmu-miR-181a-1-3p	98	2.8058
mmu-miR-181a-2-3p	12	2.8712
mmu-miR-181b-1-3p	47	2.19834
mmu-miR-182-3p	60	4.70556
mmu-miR-183-3p	88	1.77936
mmu-miR-18a-3p	34	3.12661
mmu-miR-18b-3p	92	1.01836
mmu-miR-190a-3p	18	1.46367
mmu-miR-191-3p	41	1.29608
mmu-miR-195a-3p	42	4.78499
mmu-miR-196a-1-3p	22	2.16604
mmu-miR-205-3p	10	0.482899
mmu-miR-20a-3p	30	4.1356
mmu-miR-20b-3p	216	3.41074
mmu-miR-218-2-3p	11	3.13325
mmu-miR-219a-1-3p	10	5.01566
mmu-miR-21a-3p	188	2.3908
mmu-miR-26a-1-3p	13	2.64905
mmu-miR-26a-2-3p	138	6.06847
mmu-miR-26b-3p	20	0.779853
mmu-miR-291b-3p	144	1.69447
mmu-miR-292a-3p	479	0.137041
mmu-miR-30a-3p	881	1.92
mmu-miR-30b-3p	37	4.83867
mmu-miR-30c-1-3p	74	4.44231
mmu-miR-30c-2-3p	51	4.17356
mmu-miR-30d-3p	97	4.67143
mmu-miR-30e-3p	1746	1.25149
mmu-miR-31-3p	46	0.595576
mmu-miR-322-3p	81	1.1089
mmu-miR-326-3p	26	0.723378
mmu-miR-335-3p	1605	0.527031
mmu-miR-338-3p	813	0.550172
mmu-miR-339-3p	10	1.01102
mmu-miR-340-3p	47	1.29403
mmu-miR-344b-3p	264	0.585596
mmu-miR-344d-3p	163	0.264704
mmu-miR-344f-3p	14	0.836826
mmu-miR-34b-3p	114	1.69925
mmu-miR-34c-3p	27	2.12819
mmu-miR-361-3p	400	2.02638
mmu-miR-423-3p	178	0.525273
mmu-miR-425-3p	174	0.967318
mmu-miR-450a-1-3p	132	4.24232
mmu-miR-450a-2-3p	200	1.43001
mmu-miR-450b-3p	822	0.777075
mmu-miR-497a-3p	117	2.06742
mmu-miR-503-3p	71	2.99139
mmu-miR-532-3p	21	0.335426
mmu-miR-672-3p	33	2.23132
mmu-miR-674-3p	665	0.0277001
mmu-miR-708-3p	895	1.26442
mmu-miR-7a-1-3p	228	3.57253
mmu-miR-9-3p	216	1.75182
mmu-miR-93-3p	96	2.90008
mmu-miR-96-3p	28	2.43646
mmu-miR-99b-3p	563	3.15666

## Sheet: ED Fig. 3c
	3p-miRNA	5p-miRNA
P19 cell line (HM)	99	1
DICER1 thyroid cancer	50	50
Dicer1 ovarian GEMM	59	41
Dicer1 liver GEMM	49	51
