# Supplementary material for: DICER1 hotspot mutation induces 3p microRNA gain of function via Argonaute strand switch
Source: Nat Struct Mol Biol. 2025 Nov 4;32(12):2542–52. doi: 10.1038/s41594-025-01671-w (PMC12700799; doi:10.1038/s41594-025-01671-w)
Supplement: Supplementary file 20 — Numerical and statistical source data for Extended Data Fig. 4. [file 41594_2025_1671_MOESM20_ESM.xlsx]

## Sheet: ED Fig. 4e
miRNA	WT norm. reads	type	Log2 FC (D1320A/WT)
hsa-miR-19a-3p	6270599	Guide	-6.45
hsa-miR-25-3p	6675328	Guide	-7.32
hsa-miR-148a-3p	4211142	Guide	-7.26
hsa-miR-221-3p	2911751	Guide	-7.29
hsa-miR-148b-3p	2622425	Guide	-8.18
hsa-miR-27b-3p	1477528	Guide	-7.24
hsa-miR-374a-3p	460674	Passenger	-4.97
hsa-miR-454-3p	507257	Guide	-7.21
hsa-miR-29a-3p	718399	Guide	-5.29
hsa-miR-590-3p	1047285	Guide	-7.42
hsa-miR-99b-3p	76077	Passenger	-6.28
hsa-miR-210-3p	501873	Guide	-7.1
hsa-miR-30e-3p	535581	Passenger	-6.05
hsa-miR-30d-3p	118446	Passenger	-8.92
hsa-miR-187-3p	99251	Guide	-7.08
hsa-miR-301a-3p	301966	Guide	-6.18
hsa-miR-130b-3p	411751	Guide	-9.13
hsa-miR-20a-3p	82865	Passenger	-4.23
hsa-miR-27a-3p	257725	Guide	-4.91
hsa-miR-17-3p	150983	Passenger	-6.27
hsa-miR-30a-3p	294007	Passenger	-6.14
hsa-miR-708-3p	47051	Passenger	-6
hsa-miR-152-3p	232912	Guide	-7.57
hsa-miR-551b-3p	208567	Guide	-7.15
hsa-miR-425-3p	78184	Passenger	-8.32
hsa-miR-374b-3p	57350	Passenger	-5.29
hsa-miR-95-3p	132491	Guide	-6.5
hsa-miR-342-3p	341526	Guide	-7.86
hsa-miR-93-3p	15215	Passenger	-5.96
hsa-miR-331-3p	45646	Guide	-5.54
hsa-miR-296-3p	35581	Guide	-7.19
hsa-miR-676-3p	107210	Guide	-8.78
hsa-miR-196b-3p	9831	Passenger	-5.33
hsa-miR-132-3p	28090	Guide	-5.84
hsa-miR-23b-3p	102996	Guide	-7.13
hsa-miR-585-3p	16152	Guide	-5.05
hsa-miR-181c-3p	17790	Guide	-5.19
hsa-miR-197-3p	14747	Guide	-5.91
hsa-miR-21-3p	9363	Passenger	-3.67
hsa-miR-32-3p	23642	Passenger	-5.6
hsa-miR-615-3p	148174	Guide	-9.24
hsa-miR-191-3p	34644	Passenger	-3.82
hsa-miR-200c-3p	7725	Guide	-1.98
hsa-miR-33a-3p	4213	Passenger	-4.11
hsa-miR-193b-3p	4213	Guide	-4.11
hsa-let-7b-3p	4213	Passenger	-4.11
hsa-miR-125a-3p	4682	Passenger	-2.67
hsa-miR-31-3p	16152	Passenger	-4.46
hsa-miR-424-3p	6788	Passenger	-3.8
hsa-let-7i-3p	20131	Passenger	-5.36
hsa-miR-186-3p	10300	Passenger	-5.4
hsa-miR-192-3p	5852	Passenger	-4.58
hsa-miR-629-3p	18258	Passenger	-4.22
hsa-let-7e-3p	1404	Passenger	-2.52
hsa-miR-4766-3p	5852	Guide	-4.58
hsa-miR-222-3p	19897	Passenger	-4.76
hsa-miR-200a-3p	1873	Guide	-0.13

## Sheet: ED Fig. 4f
miRNA	WT norm. reads	type	Log2 FC (D1320A/WT)
hsa-miR-16-5p-1-2	22641152	Guide	-2.22
hsa-miR-93-5p	7169242	Guide	-2.1
hsa-miR-7-5p-1-2-3	6203184	Guide	-1.92
hsa-let-7a-5p-1-2-3	6136470	Guide	-2.06
hsa-miR-34a-5p	5911283	Guide	-2.12
hsa-miR-10a-5p	5205524	Guide	-3.12
hsa-miR-196a-5p-1-2	4895599	Guide	-3.31
hsa-let-7f-5p-1-2	4891386	Guide	-3.35
hsa-miR-218-5p-1-2	4772472	Guide	-1.96
hsa-miR-30e-5p	4485253	Guide	-3.81
hsa-miR-20a-5p	3193118	Guide	-1.72
hsa-miR-26b-5p	2955524	Guide	-3.68
hsa-miR-191-5p	2617509	Guide	-4.93
hsa-miR-186-5p	2521536	Guide	-3.61
hsa-miR-9-5p-1-2-3	2490403	Guide	-1.85
hsa-miR-374a-5p	2020833	Guide	-1.17
hsa-let-7i-5p	1888343	Guide	-3.01
hsa-miR-196b-5p	1558287	Guide	-1.69
hsa-let-7b-5p	1420178	Guide	-2.08
hsa-miR-17-5p	1379916	Guide	-2.8
hsa-miR-125a-5p	1294476	Guide	-5.13
hsa-miR-21-5p	1288858	Guide	-2
hsa-miR-182-5p	1266386	Guide	-2.63
hsa-miR-424-5p	1067182	Guide	-3.98
hsa-miR-26a-5p-1-2	1046816	Guide	-4.18
hsa-miR-10b-5p	1007959	Guide	-3.54
hsa-miR-30c-5p-1-2	975890	Guide	-4.68
hsa-miR-30a-5p	970272	Guide	-4.25
hsa-let-7g-5p	959036	Guide	-4.55
hsa-miR-224-5p	916199	Guide	-2.05
hsa-miR-30d-5p	875234	Guide	-4.2
hsa-miR-532-5p	679541	Guide	-0.55
hsa-miR-183-5p	670178	Guide	-2.98
hsa-miR-660-5p	657303	Guide	-2.36
hsa-miR-192-5p	618680	Guide	-4.86
hsa-miR-18a-5p	610253	Guide	-1.39
hsa-miR-125b-5p-1-2	603933	Guide	-3.56
hsa-miR-30b-5p	581227	Guide	-2.74
hsa-miR-99b-5p	571863	Guide	-1.21
hsa-miR-340-5p	552903	Guide	-1.32
hsa-miR-3613-5p	534878	Guide	-1.15
hsa-miR-339-5p	460674	Guide	-3.2
hsa-miR-629-5p	449204	Guide	-3.3
hsa-let-7e-5p	405197	Guide	-3.4
hsa-miR-1307-5p	360487	Guide	-2.8
hsa-miR-503-5p	343165	Guide	0.13
hsa-miR-190a-5p	330524	Guide	-1.48
hsa-miR-185-5p	305243	Guide	-1.33
hsa-miR-32-5p	294476	Guide	-4.35
hsa-miR-15a-5p	261236	Guide	-0.69
hsa-miR-129-5p-1-2	250468	Guide	-1.06
hsa-miR-361-5p	243914	Passenger	-2.68
hsa-let-7c-5p	240169	Guide	-4.39
hsa-miR-425-5p	222378	Guide	-1.93
hsa-miR-769-5p	182116	Guide	-1.52
hsa-miR-96-5p	181882	Guide	-3.78
hsa-miR-942-5p	160346	Guide	-3.15
hsa-miR-374b-5p	158474	Guide	-1.11
hsa-miR-31-5p	152154	Guide	-2.09
hsa-miR-497-5p	117978	Guide	-1.04
hsa-let-7d-5p	109551	Guide	-4.11
hsa-miR-33a-5p	109316	Guide	-2.92
hsa-miR-222-5p	103230	Guide	-3.26
hsa-miR-708-5p	102762	Guide	-2.22
hsa-miR-146b-5p	95506	Guide	-2.36
hsa-miR-590-5p	95272	Passenger	-2.13
hsa-miR-194-5p-1-2	92463	Guide	-2.5
hsa-miR-671-5p	90122	Guide	-1.13
hsa-miR-98-5p	88483	Guide	-2.09
hsa-miR-625-5p	87079	Passenger	-2.02
hsa-miR-301a-5p	84504	Passenger	-3.11
hsa-miR-455-5p	83801	Guide	-1.82
hsa-miR-140-5p	81929	Passenger	-1.74
hsa-miR-181a-5p-1-2	70225	Guide	-2.52
hsa-miR-3065-5p	63202	Guide	-3.26
hsa-miR-199b-5p	62500	Guide	-3.61
hsa-miR-450b-5p	61798	Guide	-0.64
hsa-miR-561-5p	56882	Guide	-0.58
hsa-miR-345-5p	56180	Guide	-5.26
hsa-miR-99a-5p	55478	Guide	-3.58
hsa-miR-589-5p	50796	Guide	-1.21
hsa-miR-181b-5p-1-2	48923	Guide	-3.94
hsa-miR-149-5p	39326	Guide	-5.33
hsa-miR-195-5p	38155	Guide	-3.29
hsa-miR-744-5p	35346	Guide	-4.59
hsa-miR-576-5p	33240	Guide	-2.77
hsa-miR-1271-5p	32069	Guide	-4.71
hsa-miR-330-5p	28792	Guide	-2.88
hsa-miR-219a-5p-1-2	28324	Guide	-2.53
hsa-miR-221-5p	27388	Passenger	-0.49
hsa-miR-1277-5p	21770	Passenger	-0.23
hsa-miR-19b-1-5p	20131	Passenger	0.34
hsa-miR-29c-5p	20131	Guide	-0.56
hsa-miR-146a-5p	19897	Guide	-4.02
hsa-miR-627-5p	19663	Guide	-1.74
hsa-miR-628-5p	19429	Guide	-1.85
hsa-miR-130b-5p	18961	Passenger	-1.11
hsa-miR-204-5p	12406	Guide	-5.67
hsa-miR-296-5p	12406	Passenger	-5.67
hsa-miR-548h-5p-1-2-3-4-5	12406	Guide	-1.34
hsa-miR-454-5p	11470	Passenger	-1.16
hsa-miR-1250-5p	11002	Guide	-4.49
hsa-miR-362-5p	11002	Guide	-1.4
hsa-miR-25-5p	10768	Passenger	-0.29
hsa-miR-181d-5p	10534	Guide	-3.43
hsa-miR-3157-5p	10534	Guide	-3.84
hsa-miR-505-5p	10534	Passenger	-2.11
hsa-miR-148b-5p	10300	Passenger	0.79
hsa-miR-33b-5p	10300	Guide	-5.4
hsa-miR-452-5p	10066	Guide	-5.36
hsa-miR-27a-5p	9831	Passenger	0.67
hsa-miR-542-5p	9831	Passenger	-0.69
hsa-miR-545-5p	9597	Guide	-0.71
hsa-miR-1296-5p	9363	Guide	-3.67
hsa-miR-301b-5p	9129	Passenger	-1.9
hsa-miR-181c-5p	8895	Passenger	-4.19
hsa-miR-5699-5p	8895	Guide	0.24
hsa-miR-142-5p	8661	Passenger	-1.34
hsa-miR-3173-5p	8193	Guide	-3.07
hsa-miR-450a-5p-1-2	8193	Guide	-0.61
hsa-miR-548e-5p	8193	Guide	-1.26
hsa-miR-624-5p	7257	Guide	-3.31
hsa-miR-135b-5p	6788	Guide	-2.8
hsa-mir-106a-5p	6554	Guide	-3.74
hsa-miR-153-5p	6554	Passenger	-0.5
hsa-miR-651-5p	6554	Guide	-1.74
hsa-miR-148a-5p	6320	Passenger	0.8
hsa-miR-122-5p	6086	Guide	-1.05
hsa-miR-449c-5p	5852	Guide	-4.58
hsa-miR-124-5p-1-2-3	4916	Guide	1.16
hsa-miR-1468-5p	4682	Guide	-3.26
hsa-miR-215-5p	4682	Guide	-3.26
hsa-miR-664a-5p	4682	Guide	-0.8
hsa-miR-29b-2-5p	4213	Passenger	-0.94
hsa-miR-585-5p	4213	Passenger	-4.11
hsa-miR-6807-5p	4213	Guide	-3.11
hsa-miR-3691-5p	3979	Guide	-3.02
hsa-miR-877-5p	3979	Guide	-4.02
hsa-miR-128-1-5p	3745	Passenger	1.74
hsa-miR-4778-5p	3511	Passenger	-2.84
hsa-miR-34c-5p	3277	Guide	-3.74
hsa-miR-3913-5p-1-2	3277	Guide	-1.74
hsa-miR-551b-5p	3277	Passenger	0.06
hsa-miR-101-5p	3043	Passenger	1.53
hsa-miR-132-5p	3043	Passenger	-1.05
hsa-miR-501-5p	2809	Guide	-1.94
hsa-miR-95-5p	2809	Passenger	1.65
hsa-miR-20b-5p	2575	Guide	-1.07
hsa-miR-29a-5p	2575	Passenger	0.77
hsa-miR-92a-1-5p	2575	Passenger	1.13
hsa-miR-3074-5p	2341	Guide	-1.26
hsa-miR-483-5p	2341	Passenger	-3.26
hsa-miR-597-5p	2341	Guide	-0.94
hsa-miR-100-5p	2107	Guide	-1.11
hsa-miR-193b-5p	2107	Passenger	0.59
hsa-miR-331-5p	2107	Passenger	-0.79
hsa-miR-4652-5p	2107	Guide	-3.11
hsa-miR-22-5p	1873	Passenger	-0.62
hsa-miR-27b-5p	1873	Passenger	-1.94
hsa-miR-4746-5p	1873	Guide	-2.94
hsa-miR-144-5p	1639	Guide	-1.74
hsa-miR-29b-1-5p	1639	Passenger	-0.74
hsa-miR-4662a-5p	1639	Guide	-1.74
hsa-miR-4677-5p	1639	Passenger	-2.74
hsa-miR-499a-5p	1639	Guide	-1.74
hsa-miR-504-5p	1639	Guide	2.98
hsa-miR-152-5p	1404	Passenger	1.8
hsa-miR-502-5p	1404	Passenger	-0.94
hsa-miR-548a-5p	1404	Passenger	-1.52
hsa-miR-548t-5p	1404	Guide	-2.52
hsa-miR-1252-5p	1170	Guide	-0.67
hsa-miR-141-5p	1170	Guide	0.06
hsa-miR-19a-5p	1170	Passenger	2.2
hsa-miR-34b-5p	1170	Guide	-2.26
hsa-miR-5584-5p	1170	Guide	-2.26
hsa-miR-92b-5p	1170	Passenger	-0.67
