# Supplementary material for: DICER1 hotspot mutation induces 3p microRNA gain of function via Argonaute strand switch
Source: Nat Struct Mol Biol. 2025 Nov 4;32(12):2542–52. doi: 10.1038/s41594-025-01671-w (PMC12700799; doi:10.1038/s41594-025-01671-w)
Supplement: Supplementary file 22 — Numerical and statistical source data for Extended Data Fig. 5. [file 41594_2025_1671_MOESM22_ESM.xlsx]

## Sheet: ED Figs. 5b-f
pri_miRNA	Actual ratio	Predicted ratio	5p score	3p score	5p-miRNA log10 AGO2 enrichment (WT)	3p-miRNA log10 AGO2 enrichment (WT)
mmu-mir-19b	-10.0122	-4.68512	-2.37551	2.3096	-1.56144	-0.255743
mmu-mir-19b	-11.607	-4.4211	-2.37551	2.04558	-1.00057	-0.255743
mmu-mir-16-1	7.328	2.3096	-1.6507	-3.9603	-1.52564	-0.621043
mmu-mir-16-2	9.85669	1.51688	-0.990645	-2.50752	-1.52564	0.0616319
mmu-mir-7a-1	8.00242	2.50762	-0.92464	-3.43226	-2.03473	-0.329724
mmu-mir-7a-2	15.0649	2.50762	-0.92464	-3.43226	-2.03473	-0.23077
mmu-mir-20b	7.75206	0.065339	-0.594045	-0.659384	-1.11663	0.226559
mmu-mir-25	-8.80886	-1.64946	-2.96956	-1.3201	-2.57383	-0.240638
mmu-mir-293	5.91427	0.79206	-0.857399	-1.64946	-1.3132	0.292499
mmu-mir-101b	-10.1477	0.67726	-1.25467	-1.93193	-0.809247	-0.147975
mmu-mir-302b	-7.62617	-3.03499	-1.78147	1.25353	-0.734911	-0.208183
mmu-mir-295	-5.55209	-5.80844	-3.36559	2.44285	-1.57251	-0.00671286
mmu-mir-93	8.08143	0.065339	-0.594045	-0.659384	-2.19899	-0.111519
mmu-mir-101a	-10.1782	-3.36626	-1.7167	1.64955	-0.957517	-0.174368
mmu-mir-18b	7.97199	-1.98015	0.65948	2.63963	-1.78055	0.422059
mmu-mir-30e	3.56729	1.78156	-1.05665	-2.83821	-2.42526	-0.151776
mmu-mir-130a	-8.23032	-1.20587	-4.2421	-3.03623	-1.79008	-0.160799
mmu-mir-27b	-10.2199	-1.38487	-2.30951	-0.92464	-2.01582	-0.184553
mmu-mir-335	3.45478	-1.18809	-0.330595	0.857495	-1.95332	-0.2251
mmu-mir-302a	0.0533957	-1.7809	-1.78147	-0.00057	-1.42625	-0.00949354
mmu-mir-182	8.15383	1.00728	0.65948	-0.347805	-1.50477	-0.637391
mmu-mir-26b	9.63772	4.48777	0.26345	-4.22432	-2.08047	-0.479506
mmu-mir-301a	-4.51102	-0.41381	-3.25203	-2.83821	-0.399131	-0.187168
mmu-mir-302d	-7.02715	-2.63896	-2.63953	-0.00057	-1.1566	0.0235888
mmu-mir-21a	6.19508	1.78156	-1.6507	-3.43226	-1.84155	-0.429304
mmu-mir-103	-12.408	-3.18669	-4.63813	-1.45144	-1.66976	0.0223904
mmu-mir-19a	-8.11029	-0.594045	-0.79263	-0.198585	-1.10271	-0.226258
mmu-mir-148a	-10.4323	-3.36502	-1.51745	1.84757	-1.30689	-0.123773
mmu-mir-363	-1.85885	-2.90489	-3.76228	-0.857399	-2.66153	0.0512576
mmu-mir-542	-4.58961	-1.38554	-2.50819	-1.12265	-2.36194	-0.197976
mmu-mir-126a	-0.852062	-2.3096	-2.7062	-0.3966	-2.61555	-0.022039
mmu-mir-210	-9.20864	-1.91348	-4.75169	-2.83821	-1.40679	-0.0714274
mmu-mir-29a	-8.70402	-4.94914	-2.70554	2.2436	-1.43339	-0.0687717
mmu-mir-152	-7.33665	-1.65013	0.197445	1.84757	-2.15431	-0.16715
mmu-mir-291a	3.87249	-1.7168	-0.79206	0.924736	-1.82993	-0.277295
mmu-mir-292a	4.11447	-1.84814	-3.36559	-1.51745	-2.35557	0.557256
mmu-mir-186	5.38178	3.64806	-2.5742	-6.22225	-2.515	-0.236915
mmu-mir-322	6.56156	-0.660716	-2.24417	-1.58345	-2.48991	-0.161684
mmu-mir-191	7.51053	2.59198	-2.04616	-4.63813	-2.44746	-0.226166
mmu-mir-125a	7.21667	-0.133246	-3.30082	-3.16757	-2.12648	-0.0713636
mmu-mir-183	6.23122	3.71349	-0.330595	-4.04409	-1.66986	0.121337
mmu-mir-106a	7.30004	1.12142	-0.594045	-1.71546	-1.27402	0.185069
mmu-mir-218-2	9.17067	4.68578	1.18752	-3.49826	-2.0234	0.212108
mmu-mir-148b	-6.06212	-5.09959	-2.45996	2.63963	-0.590207	-0.11762
mmu-mir-26a-2	5.48516	5.47785	1.25353	-4.22432	-1.95016	-1.26472
mmu-mir-26a-1	8.87588	5.67586	1.25353	-4.42234	-1.95016	-1.00577
mmu-mir-130b	-4.22015	1.51878	-1.31943	-2.83821	-1.53913	-0.125861
mmu-mir-92a	-5.21995	-4.81713	-4.15765	0.65948	-2.10523	0.0614084
mmu-mir-92a	-10.0967	-6.73127	-4.15765	2.57362	-1.19295	0.0614084
mmu-mir-20a	7.63859	2.70497	2.04558	-0.659384	-0.784866	0.22751
mmu-mir-30a	2.50466	1.78156	-1.05665	-2.83821	-2.33647	0.00725759
mmu-mir-99b	3.16836	-2.24417	-3.63028	-1.3861	-2.25215	-0.00176603
mmu-mir-29c	-7.48842	-4.81837	-2.57477	2.2436	-1.73603	-0.0386966
mmu-mir-128	-9.81337	-4.15775	-2.37618	1.78157	-1.24433	-0.0625759
mmu-mir-15b	0.275569	0.461465	-0.990645	-1.45211	-1.16151	-0.155336
mmu-mir-298	5.6528	-0.26402	-3.25203	-2.988	-2.73128	-0.14936
mmu-mir-29b	-8.15038	-4.04352	-4.04409	-0.00057	-1.69043	-0.27644
mmu-mir-29b	-9.37578	-5.93988	-4.42234	1.51754	-2.05907	-0.27644
mmu-mir-450b	1.95282	1.05484	2.63963	1.58479	-1.42277	-0.0919204
mmu-mir-96	7.13558	1.51754	0.65948	-0.858065	-2.02023	-0.722638
mmu-mir-294	-3.6164	-1.3861	-0.461369	0.924736	-0.968897	-0.27982
mmu-mir-340	6.23359	-0.726055	0.65948	1.38553	-2.05795	0.259103
mmu-mir-302c	1.08841	-3.05468	-2.65798	0.396696	-0.457609	0.156367
mmu-mir-140	-2.12664	0.3966	-1.45211	-1.84871	-2.60276	0.0889595
mmu-mir-190a	7.42886	0.328789	1.05551	0.726721	-1.34388	-0.0278884
mmu-mir-497a	4.65102	0.52804	-2.04616	-2.5742	-2.13489	-0.337669
mmu-mir-200a	-6.81853	-6.46792	-3.69628	2.77164	-1.89717	-0.331238
mmu-mir-125b-2	8.79098	2.83698	0.461465	-2.37551	-1.92668	-0.147353
mmu-mir-125b-1	9.80488	-1.65136	-3.30082	-1.64946	-1.92668	-0.150548
mmu-mir-30c-1	5.25905	4.09174	0.329455	-3.76228	-2.11072	-0.391269
mmu-mir-30c-2	5.78015	4.09174	0.329455	-3.76228	-2.11072	-0.0568701
mmu-mir-421	-4.16397	-3.63094	-3.76228	-0.131344	-1.55388	0.0169668
mmu-mir-296	-2.81225	-1.16964	-2.70554	-1.5359	-1.81588	0.00339879
mmu-mir-503	5.15688	2.85542	0.39546	-2.45996	-2.13346	-0.165572
mmu-mir-367	-7.26956	-3.30025	-1.58345	1.7168	0.558624	-0.0445924
mmu-mir-17	1.34782	1.12142	-0.594045	-1.71546	-1.74584	0.113149
mmu-mir-135b	5.76093	0.460799	-0.13258	-0.593379	-1.20917	-0.0589116
mmu-mir-301b	-3.92541	-3.38404	-3.25203	0.13201	-1.57998	-0.097487
mmu-mir-708	0.587193	-0.725389	-1.31943	-0.594045	-2.39227	-0.287209
mmu-mir-23b	-7.10409	2.09371	-0.54582	-2.63953	-2.19647	0.208192
mmu-mir-672	6.05059	2.96899	-0.26459	-3.23358	-2.05184	-0.0970438
mmu-mir-18a	5.86601	1.31886	0.65948	-0.659384	-1.30316	0.315965
mmu-mir-361	1.92177	8.44807	1.91357	-6.5345	-2.32572	0.19488
mmu-mir-34c	6.0885	-1.51811	-3.36559	-1.84747	-1.83039	0.144499
mmu-mir-32	4.44378	3.10167	0.197445	-2.90422	-2.09133	-0.467834
mmu-mir-15a	5.05098	2.50762	0.39546	-2.11216	-1.25052	-0.140667
mmu-mir-350	-8.16421	-2.63896	-1.51745	1.12152	-1.5655	0.170213
mmu-mir-221	-6.88426	-4.62035	-3.95963	0.660716	-1.70752	-0.0864695
mmu-mir-219a-1	7.27514	2.44095	0.13144	-2.30951	-2.59381	0.143207
mmu-mir-384	-0.557529	-0.859301	-0.198585	0.660716	-2.39145	0.0299438
mmu-mir-196a-1	6.15847	1.84757	-1.58469	-3.43226	-2.17435	0.118769
mmu-mir-196a-2	10.3927	-1.98015	-1.58469	0.39546	-2.17435	-0.718336
mmu-mir-34a	8.51498	-0.331261	-1.78271	-1.45144	-2.27278	-0.433743
mmu-mir-30d	3.74565	3.16767	0.329455	-2.83821	-1.68171	-0.224365
mmu-mir-674	0.0985429	2.42441	0.37825	-2.04616	-2.80002	0.0410259
mmu-mir-872	1.0366	-1.58288	-2.50752	-0.92464	-2.44984	0.0500447
mmu-mir-290a	10.2293	2.5742	1.05675	-1.51745	-1.94983	0.30805
mmu-mir-532	5.76689	0.726055	-0.858065	-1.58412	-1.74315	0.436233
mmu-mir-129-2	4.06669	0.593379	-2.5742	-3.16757	-2.63333	0.542958
mmu-mir-339	6.7871	4.35633	2.63963	-1.7167	-1.84516	0.562991
mmu-mir-27a	-6.41012	0.463271	-0.263354	-0.726625	-1.23551	-0.0813132
mmu-let-7f-2	7.39385	3.36569	0.39546	-2.97023	-1.64658	-0.0268663
mmu-mir-30b	4.72316	4.09174	0.329455	-3.76228	-1.30921	-0.536861
mmu-mir-185	8.51455	3.167	-0.330595	-3.4976	-2.54417	0.447849
mmu-mir-34b	2.89746	-1.51811	-3.36559	-1.84747	-2.32929	0.0834276
mmu-mir-106b	-1.42039	4.28975	2.04558	-2.24417	-1.02072	0.0723218
mmu-mir-10b	4.36042	5.27983	2.63963	-2.6402	-1.26135	-0.289333
mmu-mir-653	-8.36307	-2.06336	-2.988	-0.92464	-2.4454	-0.363591
mmu-mir-146a	8.48863	3.76171	0.39546	-3.36625	-1.46011	-1.05025
mmu-mir-33	4.81871	-1.46989	-4.1761	-2.7062	-2.58314	-0.0266658
mmu-mir-338	-8.52699	-4.75112	-2.37551	2.37561	-2.34309	0.107791
mmu-mir-31	4.03976	-2.37494	-3.36559	-0.990645	-1.74108	-0.0338578
mmu-let-7e	8.4254	3.36569	0.39546	-2.97023	-2.14745	0.251211
mmu-mir-450a-2	1.20807	0.460799	2.63963	2.17883	-0.629271	0.0311403
mmu-mir-192	6.7003	-0.52804	-2.97023	-2.44219	-2.07387	-0.0393182
mmu-mir-141	-4.46168	-3.62971	-3.69628	-0.066575	-3.43736	-0.427842
mmu-mir-450a-1	1.81512	3.56303	2.63963	-0.923404	-0.629271	-0.154185
mmu-mir-425	1.17987	-0.198015	1.05675	1.25476	-1.14909	0.0479266
mmu-mir-324	1.35161	-1.3201	-3.63028	-2.31018	-2.50771	0.285926
mmu-mir-291b	1.45934	0.707609	0.37825	-0.329359	-0.979925	-0.306594
mmu-mir-205	5.66861	3.7795	1.25353	-2.52597	-1.292	-1.16414
mmu-mir-135a-1	7.1545	-0.26402	0.13144	0.39546	-0.873605	0.287842
mmu-mir-135a-2	8.21216	-1.18809	-0.13258	1.05551	-0.873605	-0.0546238
mmu-mir-22	-5.08634	0.79206	-2.37551	-3.16757	-1.85939	0.102276
mmu-mir-200b	-5.7234	-4.35576	-3.69628	0.65948	-2.20891	-0.328349
mmu-mir-195a	3.36013	3.16767	-0.990645	-4.15831	-2.05537	-0.354915
mmu-mir-28a	-5.19316	-0.329359	-0.329359	0	-1.56538	0.145617
mmu-mir-676	-4.08095	-1.97948	-1.91348	0.066005	-0.605579	0.171248
mmu-mir-423	0.206254	-0.265256	-1.7167	-1.45144	-1.39396	0.458925
mmu-mir-187	-8.40412	-5.21316	-4.75169	0.461465	-2.03342	0.0753916
mmu-let-7i	6.27143	2.37561	0.39546	-1.98015	-1.60378	-0.27501
mmu-mir-151	4.2293	2.90365	-0.726625	-3.63028	-2.10068	1.08983
mmu-mir-181a-1	1.39457	-0.330025	-1.78147	-1.45144	-0.776419	-0.0968209
mmu-mir-10a	4.27458	5.21382	2.63963	-2.5742	-1.24203	-0.387762
mmu-mir-107	-5.37226	-2.50819	-3.95963	-1.45144	-2.89376	-0.130461
mmu-mir-142a	-0.266274	-6.46792	-2.97023	3.49769	-2.58883	-0.319427
mmu-mir-582	-2.27331	1.32134	1.05675	-0.26459	-0.651247	-0.074299
mmu-mir-181a-2	4.38187	-0.330025	-1.78147	-1.45144	-0.776419	-0.089302
mmu-mir-671	5.64486	-0.658814	-2.70554	-2.04673	-2.60186	-0.133787
mmu-mir-670	-0.893238	-1.64889	1.05675	2.70564	-1.68074	0.179527
mmu-mir-455	2.01369	0.611255	0.39546	-0.215795	-1.0332	0.70584
mmu-mir-181b-1	2.1559	3.43293	-0.329359	-3.76228	-2.02287	-0.950999
mmu-mir-222	-3.07639	-3.69695	-4.02631	-0.329359	-2.42776	-0.117506
mmu-mir-181b-2	4.72855	3.43293	-0.329359	-3.76228	-2.02287	-0.845396
mmu-mir-330	2.25423	-1.30289	-1.91472	-0.611825	-1.27766	0.727618
mmu-mir-143	-5.03074	0.048795	-0.2818	-0.330595	-2.7925	-0.204264
mmu-mir-505	-3.85142	1.63234	-1.79992	-3.43226	-2.08854	0.0447402
mmu-mir-449a	6.07404	4.02574	-0.990645	-5.01638	-2.29222	-0.800242
mmu-mir-138-2	4.12567	0.480481	-0.329359	-0.80984	-1.94161	0.0339415
mmu-mir-499	5.31933	5.1656	2.63963	-2.52597	-1.27196	-0.0907017
mmu-mir-490	-1.37555	-1.45211	-2.11216	-0.66005	-2.93688	-0.134769
mmu-mir-741	-5.6847	-1.51812	-0.594615	0.9235	-1.67653	-0.265281
mmu-mir-351	6.3347	-0.972865	-3.30082	-2.32795	-1.84101	-0.125582
mmu-mir-489	-5.26024	-2.97146	-1.38668	1.58479	-0.276328	0.424247
mmu-mir-744	2.49339	6.86395	2.63963	-4.22432	-2.10859	-0.106556
mmu-mir-362	-0.447425	-3.49827	-1.84747	1.65079	-1.67726	0.090064
mmu-mir-132	-3.03681	-3.23301	-3.4976	-0.26459	-2.34798	0.490843
mmu-mir-331	-4.13558	-3.34848	-3.63028	-0.2818	-0.912624	0.218346
mmu-mir-652	-2.17786	-1.7828	-3.43226	-1.64946	-1.09234	0.616781
mmu-mir-488	-2.95673	-2.63963	-3.56427	-0.92464	-1.0482	0.251023
mmu-mir-200c	-4.07343	-4.55377	-3.43226	1.12152	-2.67952	0.0369458
mmu-mir-700	-5.66041	2.77164	2.63963	-0.13201	-1.4005	0.388864
mmu-mir-181c	0.6748	1.12209	-0.329359	-1.45144	-1.43326	0.120241
mmu-mir-452	-1.05481	2.97023	1.25353	-1.7167	-1.95256	0.0810464
mmu-mir-188	1.99835	3.76229	-1.3861	-5.14839	-2.0659	-0.331323
mmu-mir-743b	-4.1116	0.41324	0.461465	0.048225	-2.55313	-0.274208
mmu-mir-325	-2.1422	-1.64955	-0.858065	0.79149	-1.44687	0.203952
mmu-mir-92b	-0.739857	-3.167	-2.50752	0.65948	-1.72743	0.641105
mmu-mir-592	4.28991	-1.51688	-2.57353	-1.05665	-0.831653	0.164409
mmu-mir-574	0.702327	6.40191	2.63963	-3.76228	-1.64273	0.405716

## Sheet: ED Fig. 5j
	mir-17 (WT)			mir-17 (5p mut.)
WT (+/+)	3.95648	4.50654	4.02181	6.07717	7.10533	7.16603
HM (HM/-)	8.12634	7.39549	7.64073	8.94376	9.24537	8.8346

## Sheet: ED Fig. 5k
	mir-17 (WT)			mir-17 (3p mut.)
WT (+/+)	3.55858	3.49079	3.42813	1.46026	1.52403	1.58676
HM (HM/-)	13.8743	13.5974	13.0321	4.1208	4.08102	4.26674
