# Supplementary material for: DICER1 hotspot mutation induces 3p microRNA gain of function via Argonaute strand switch
Source: Nat Struct Mol Biol. 2025 Nov 4;32(12):2542–52. doi: 10.1038/s41594-025-01671-w (PMC12700799; doi:10.1038/s41594-025-01671-w)
Supplement: Supplementary file 23 — Numerical and statistical source data for Extended Data Fig. 6. [file 41594_2025_1671_MOESM23_ESM.xlsx]

## Sheet: ED Fig. 6a
	WT (+/+) norm. reads	HetKO (+/-) norm. reads
mmu-let-7a-5p	613.556	416.451
mmu-let-7c-5p	789.789	871.794
mmu-let-7e-5p	796.447	598.552
mmu-let-7f-5p	1076.12	676.509
mmu-let-7g-5p	222.274	133.336
mmu-let-7i-5p	353.94	242.536
mmu-miR-101a-3p	24045.8	25135
mmu-miR-101b-3p	32136.4	26571.1
mmu-miR-103-3p	13964.1	11265.5
mmu-miR-106a-5p	6509.55	5850.4
mmu-miR-106b-3p	699.623	625.356
mmu-miR-106b-5p	261.386	226.271
mmu-miR-107-3p	324.317	233.892
mmu-miR-10a-5p	336.333	380.141
mmu-miR-10b-5p	909.803	210.309
mmu-miR-1191a	622.557	604.031
mmu-miR-1198-5p	115.216	117.461
mmu-miR-125a-5p	7302.93	9615.53
mmu-miR-125b-5p	2982.57	1781.71
mmu-miR-126a-3p	7214.29	6503.48
mmu-miR-126a-5p	3996.66	3631.14
mmu-miR-128-3p	5427.1	5402.4
mmu-miR-129-5p	1117.14	939.506
mmu-miR-130a-3p	20495	21447.7
mmu-miR-130b-3p	5879.11	5693.29
mmu-miR-130b-5p	315.443	349.659
mmu-miR-132-3p	100.51	78.5013
mmu-miR-135a-5p	502.916	506.498
mmu-miR-135b-5p	2294.76	2174.77
mmu-miR-138-5p	175.658	148.221
mmu-miR-140-3p	2588.57	2630.47
mmu-miR-140-5p	592.757	581.262
mmu-miR-141-3p	603.206	117.71
mmu-miR-142a-3p	165.254	45.4429
mmu-miR-142a-5p	137.403	41.1818
mmu-miR-143-3p	202.722	22.7187
mmu-miR-146a-5p	864.315	1106.22
mmu-miR-146b-5p	496.537	513.795
mmu-miR-148a-3p	11743.3	12316.2
mmu-miR-148b-3p	6246.28	5345.5
mmu-miR-149-5p	477.608	584.208
mmu-miR-151-5p	340.234	321.338
mmu-miR-152-3p	9502.85	8687.86
mmu-miR-155-5p	592.328	978.166
mmu-miR-15a-5p	1622.29	1602.72
mmu-miR-15b-3p	2254.11	2304.18
mmu-miR-15b-5p	2728.54	2654.8
mmu-miR-16-1-3p	400.849	448.076
mmu-miR-16-5p	64406.2	61512.9
mmu-miR-17-3p	671.895	619.282
mmu-miR-17-5p	1710.15	1673.23
mmu-miR-181a-5p	258.78	184.587
mmu-miR-181b-5p	208.34	137.503
mmu-miR-182-5p	17140.7	15110.1
mmu-miR-183-5p	6606.16	5086.93
mmu-miR-1839-5p	117.762	147.778
mmu-miR-185-5p	963.86	775.236
mmu-miR-186-3p	202.915	208.067
mmu-miR-186-5p	8460.42	8323.27
mmu-miR-187-3p	365.859	352.028
mmu-miR-18a-5p	1997.04	1904.21
mmu-miR-18b-5p	23105.5	19464.3
mmu-miR-190a-5p	3103.45	2413.91
mmu-miR-190b-5p	108.097	73.5155
mmu-miR-191-5p	7498	7289.22
mmu-miR-192-5p	640.418	533.054
mmu-miR-194-5p	298.769	248.909
mmu-miR-195a-5p	428.979	412.72
mmu-miR-196a-5p	1540.82	3191.13
mmu-miR-1983	5549.3	3191.6
mmu-miR-19a-3p	12800.5	12488.4
mmu-miR-19b-3p	76632.8	68532
mmu-miR-1a-3p	436.623	273.543
mmu-miR-200a-3p	3004.3	663.304
mmu-miR-200b-3p	469.767	116.817
mmu-miR-205-5p	525.46	159.447
mmu-miR-20a-5p	5966.61	6205.6
mmu-miR-20b-3p	215.9	220.163
mmu-miR-20b-5p	46543.2	44005.3
mmu-miR-210-3p	11047.5	11638
mmu-miR-218-5p	6423.85	7866.22
mmu-miR-219a-5p	1577.99	1661.87
mmu-miR-21a-3p	188.172	115.884
mmu-miR-21a-5p	13786.7	7602.4
mmu-miR-22-3p	483.174	411.6
mmu-miR-221-3p	1581.62	1736.04
mmu-miR-222-3p	225.717	234.041
mmu-miR-224-5p	764.807	921.507
mmu-miR-23a-3p	967.593	877.002
mmu-miR-23b-3p	2215.21	2275.84
mmu-miR-24-3p	3305.67	3468.17
mmu-miR-25-3p	40735.4	39613.6
mmu-miR-26a-2-3p	138.248	142.43
mmu-miR-26a-5p	6192.37	6715.71
mmu-miR-26b-5p	15701.3	16801
mmu-miR-27a-3p	1082.72	1015.31
mmu-miR-27b-3p	19275.3	19041.1
mmu-miR-28a-3p	407.31	369.874
mmu-miR-290a-5p	1301.25	827.746
mmu-miR-291a-3p	609.024	493.372
mmu-miR-291a-5p	8920.14	7211.97
mmu-miR-291b-3p	143.544	69.5409
mmu-miR-291b-5p	394.721	218.719
mmu-miR-292a-3p	478.62	363.925
mmu-miR-292a-5p	8290.29	7340.05
mmu-miR-293-3p	574.549	445.651
mmu-miR-293-5p	34649.6	28917.4
mmu-miR-294-3p	3498.51	2794.22
mmu-miR-294-5p	285.259	246.136
mmu-miR-295-3p	28415.5	24405.7
mmu-miR-295-5p	605.634	521.839
mmu-miR-296-3p	2317.43	2221.05
mmu-miR-296-5p	329.94	359.327
mmu-miR-297a-5p	141.488	71.7463
mmu-miR-298-5p	4464.71	3509.16
mmu-miR-29a-3p	9538.79	9173.04
mmu-miR-29b-3p	4184.28	3963.15
mmu-miR-29c-3p	5438.92	5901.64
mmu-miR-301a-3p	14834.8	9789.81
mmu-miR-301a-5p	650.625	479.717
mmu-miR-301b-3p	2103.15	1266.39
mmu-miR-301b-5p	138.422	109.545
mmu-miR-302a-3p	8941.29	9017.51
mmu-miR-302a-5p	9278.42	9462.12
mmu-miR-302b-3p	30513	30100.8
mmu-miR-302b-5p	154.446	163.022
mmu-miR-302c-3p	1103.84	1015.26
mmu-miR-302c-5p	2347.19	2294.74
mmu-miR-302d-3p	14666.1	15085.4
mmu-miR-302d-5p	112.443	120.754
mmu-miR-30a-3p	881.041	1050.24
mmu-miR-30a-5p	5000.05	5811.53
mmu-miR-30b-5p	980.075	898.826
mmu-miR-30c-5p	2829.84	3422.04
mmu-miR-30d-5p	1305.75	1174.01
mmu-miR-30e-3p	1745.79	1617.2
mmu-miR-30e-5p	20694.4	19340.3
mmu-miR-31-5p	758.54	598.843
mmu-miR-32-5p	1763.75	1919.33
mmu-miR-322-5p	7674.65	5998.99
mmu-miR-324-3p	156.641	125.9
mmu-miR-324-5p	399.744	310.429
mmu-miR-33-5p	818.676	804.92
mmu-miR-330-5p	173.633	129.299
mmu-miR-331-3p	101.629	107.998
mmu-miR-335-3p	1605.39	1674.35
mmu-miR-335-5p	17602.4	14905.4
mmu-miR-338-3p	812.779	896.454
mmu-miR-339-5p	1117.98	1072.54
mmu-miR-340-5p	3570.97	4619.41
mmu-miR-344-3p	1892.38	1570.91
mmu-miR-344b-3p	263.679	227.001
mmu-miR-344d-3p	163.393	76.0625
mmu-miR-34a-5p	1465.69	435.423
mmu-miR-34b-3p	114.036	145.26
mmu-miR-34b-5p	849.696	983.94
mmu-miR-34c-5p	1864.59	2177.39
mmu-miR-350-3p	1643.74	1779.45
mmu-miR-351-5p	129.49	167.453
mmu-miR-3535	415.749	290.396
mmu-miR-361-3p	399.571	411.619
mmu-miR-361-5p	1513.93	1584.47
mmu-miR-363-3p	9102.46	6781.61
mmu-miR-363-5p	2509.51	1804.14
mmu-miR-365-3p	171.178	151.165
mmu-miR-367-3p	2557.05	2664.8
mmu-miR-374b-5p	2711.22	2257.88
mmu-miR-374c-3p	466.379	403.815
mmu-miR-384-3p	931.624	1183.62
mmu-miR-384-5p	633.006	869.102
mmu-miR-421-3p	2652.84	1777.23
mmu-miR-421-5p	147.989	92.8998
mmu-miR-423-3p	178.44	177.077
mmu-miR-423-5p	205.865	218.73
mmu-miR-425-3p	173.869	146.177
mmu-miR-425-5p	393.912	394.578
mmu-miR-429-3p	832.999	156.255
mmu-miR-449a-5p	186.487	135.398
mmu-miR-450a-1-3p	131.583	178.581
mmu-miR-450a-2-3p	200.419	263.824
mmu-miR-450a-5p	463.026	650.216
mmu-miR-450b-3p	821.688	1070.37
mmu-miR-450b-5p	3181	4128.09
mmu-miR-455-5p	206.077	200.409
mmu-miR-466d-3p	317.834	167.696
mmu-miR-466h-5p	266.634	156.059
mmu-miR-466k	758.181	422.795
mmu-miR-467c-5p	392.918	214.409
mmu-miR-467e-5p	993.436	537.423
mmu-miR-489-3p	126.09	133.85
mmu-miR-490-3p	123.318	35.7479
mmu-miR-497a-3p	117.162	119.68
mmu-miR-497a-5p	2943.65	2748.6
mmu-miR-499-5p	180.904	191.17
mmu-miR-503-5p	2520.36	2025.05
mmu-miR-505-3p	181.275	143.659
mmu-miR-532-5p	1168.91	816.971
mmu-miR-542-3p	10832.3	12497.5
mmu-miR-542-5p	449.894	573.267
mmu-miR-551b-3p	251.945	285.235
mmu-miR-582-3p	232.056	90.1807
mmu-miR-598-3p	189.433	161.043
mmu-miR-653-3p	918.201	826.009
mmu-miR-6539	301.916	207.479
mmu-miR-669b-5p	173.695	87.8564
mmu-miR-669c-5p	1049.37	521.878
mmu-miR-670-3p	168.831	126.805
mmu-miR-671-5p	262.676	287.34
mmu-miR-672-5p	2179.69	1587.85
mmu-miR-674-3p	665.196	578.776
mmu-miR-674-5p	712.219	585.192
mmu-miR-676-3p	378.491	409.268
mmu-miR-677-5p	109.615	66.6016
mmu-miR-708-3p	894.805	1324.65
mmu-miR-708-5p	1344.28	2014.51
mmu-miR-741-3p	134.26	30.8755
mmu-miR-744-5p	103.191	100.614
mmu-miR-7a-1-3p	227.82	261.341
mmu-miR-7a-5p	58419.7	57472.8
mmu-miR-7b-5p	340.886	127.763
mmu-miR-872-3p	434.378	460.805
mmu-miR-872-5p	891.081	941.505
mmu-miR-9-3p	215.964	231.592
mmu-miR-9-5p	3371.45	3331.64
mmu-miR-92a-1-5p	161.294	175.952
mmu-miR-92a-3p	6011.45	6044.95
mmu-miR-93-5p	25924.7	22599.5
mmu-miR-96-5p	3966.43	3701.15
mmu-miR-99b-3p	563.223	640.871
mmu-miR-99b-5p	5063.52	5842.25

## Sheet: ED Fig. 6b
	WT (+/+) norm. reads	HetKO (+/-) norm. reads
mmu-let-7a-5p	630.062	500.805
mmu-let-7c-5p	1988.12	617.539
mmu-let-7e-5p	490.912	594.48
mmu-let-7f-5p	1416.01	878.246
mmu-let-7g-5p	201.489	126.534
mmu-let-7i-5p	228.774	143.108
mmu-miR-101a-3p	16094.3	24332
mmu-miR-101b-3p	22857.1	17273.1
mmu-miR-103-3p	14703	13281.2
mmu-miR-106a-5p	3119.64	2515.12
mmu-miR-106b-3p	826.391	822.761
mmu-miR-106b-5p	588.817	618.692
mmu-miR-107-3p	240.165	196.287
mmu-miR-10a-5p	191.676	77.8229
mmu-miR-10b-5p	903.92	42.082
mmu-miR-1191a	471.455	551.39
mmu-miR-1198-5p	125.044	119.328
mmu-miR-124-3p	159.335	337.088
mmu-miR-125a-5p	12951	14395.2
mmu-miR-125b-5p	3807.72	1995.72
mmu-miR-126a-3p	6857.33	7414.07
mmu-miR-126a-5p	3237.85	3668.2
mmu-miR-128-3p	4698.85	4962.65
mmu-miR-129-2-3p	232.739	217.904
mmu-miR-129-5p	1125.32	1324.86
mmu-miR-1306-5p	271.675	271.371
mmu-miR-130a-3p	14153	16982.5
mmu-miR-130b-3p	4399.98	4664.91
mmu-miR-130b-5p	361.079	403.958
mmu-miR-132-3p	311.21	306.68
mmu-miR-135a-5p	877.913	640.309
mmu-miR-135b-5p	3212.29	2285.4
mmu-miR-138-5p	276.28	201.619
mmu-miR-140-3p	3177.02	3180.79
mmu-miR-140-5p	552.183	570.845
mmu-miR-141-3p	225.228	25.2204
mmu-miR-143-3p	126.66	67.0142
mmu-miR-146a-5p	1117.42	1894.12
mmu-miR-146b-5p	814.2	685.274
mmu-miR-148a-3p	8831.16	9306.47
mmu-miR-148b-3p	4764.33	4437.06
mmu-miR-148b-5p	113.482	114.428
mmu-miR-149-5p	831.965	882.858
mmu-miR-151-3p	223.081	224.678
mmu-miR-151-5p	791.512	940.936
mmu-miR-152-3p	6467.01	7346.34
mmu-miR-155-5p	1150.12	844.667
mmu-miR-15a-5p	748.6	789.614
mmu-miR-15b-3p	1576.3	1786.76
mmu-miR-15b-5p	1848.9	1848.01
mmu-miR-16-5p	38472.8	38858.6
mmu-miR-17-3p	871.868	902.169
mmu-miR-17-5p	1437.87	1679.1
mmu-miR-181a-5p	777.714	625.898
mmu-miR-181b-5p	290.162	243.989
mmu-miR-182-5p	16448.3	13701.3
mmu-miR-183-3p	116.279	79.6964
mmu-miR-183-5p	7671.47	6740.47
mmu-miR-1839-5p	187.912	276.56
mmu-miR-185-5p	902.108	761.367
mmu-miR-186-3p	117.598	132.875
mmu-miR-186-5p	7887.96	8331.09
mmu-miR-187-3p	435.216	383.638
mmu-miR-18a-5p	1729.56	1993.71
mmu-miR-18b-3p	243.201	142.243
mmu-miR-18b-5p	15072.7	11864.7
mmu-miR-190a-5p	3503.24	2658.08
mmu-miR-190b-5p	158.458	84.5964
mmu-miR-191-5p	8582.33	8324.31
mmu-miR-192-5p	722.172	449.499
mmu-miR-194-5p	286.941	185.622
mmu-miR-195a-5p	210.759	226.839
mmu-miR-196a-5p	1342.78	1335.38
mmu-miR-1983	4350.93	3202.27
mmu-miR-19a-3p	7602.74	7913.44
mmu-miR-19b-3p	42527.7	36601.8
mmu-miR-1a-3p	542.536	456.273
mmu-miR-200a-3p	1401.22	65.8612
mmu-miR-200b-3p	220.563	12.8264
mmu-miR-205-5p	518.419	116.446
mmu-miR-20a-5p	3128.02	3559.24
mmu-miR-20b-3p	363.758	245.286
mmu-miR-20b-5p	21292	17413.7
mmu-miR-210-3p	9372.1	12612.4
mmu-miR-218-5p	6388.7	6403.96
mmu-miR-219a-5p	2188.27	4140.32
mmu-miR-21a-5p	11032.3	8382.53
mmu-miR-22-3p	611.476	714.385
mmu-miR-221-3p	1296.08	1495.93
mmu-miR-222-3p	172.21	211.131
mmu-miR-224-5p	1521.08	1816.59
mmu-miR-23a-3p	1122.53	965.58
mmu-miR-23b-3p	3577.73	3517.74
mmu-miR-24-3p	3300.71	3411.24
mmu-miR-25-3p	23406.4	24861.5
mmu-miR-26a-5p	5670.65	5258.81
mmu-miR-26b-5p	11854.9	13755.2
mmu-miR-27a-3p	897.851	882.858
mmu-miR-27b-3p	12602.2	13975.3
mmu-miR-28a-3p	569.564	664.521
mmu-miR-290a-5p	1397.02	843.946
mmu-miR-291a-3p	321.618	247.16
mmu-miR-291a-5p	12761.7	10018.7
mmu-miR-291b-5p	414.672	270.795
mmu-miR-292a-3p	1726.82	1005.93
mmu-miR-292a-5p	5667.6	4264.55
mmu-miR-293-3p	1126.75	714.241
mmu-miR-293-5p	19538.9	16879.6
mmu-miR-294-3p	1836.81	1447.51
mmu-miR-294-5p	565.876	347.177
mmu-miR-295-3p	27979.6	21382.3
mmu-miR-295-5p	518.016	384.503
mmu-miR-296-3p	2335.64	2462.52
mmu-miR-296-5p	3062.81	2831.89
mmu-miR-297a-5p	244.221	148.584
mmu-miR-298-5p	4377.4	4559.7
mmu-miR-29a-3p	8141.82	8880.89
mmu-miR-29b-3p	2214.02	2611.25
mmu-miR-29c-3p	4975.26	5489.97
mmu-miR-301a-3p	9640.85	7659.5
mmu-miR-301a-5p	193.479	203.492
mmu-miR-301b-3p	1680.29	1276.73
mmu-miR-302a-3p	8747.96	7123.97
mmu-miR-302a-5p	7093.49	5403.36
mmu-miR-302b-3p	18893	17970.2
mmu-miR-302b-5p	159.239	114.861
mmu-miR-302c-3p	1582.24	1331.78
mmu-miR-302c-5p	4870.12	3570.92
mmu-miR-302d-3p	15484.7	12358.4
mmu-miR-302d-5p	148.031	81.2817
mmu-miR-30a-3p	895.888	804.026
mmu-miR-30a-5p	4754.47	4009.46
mmu-miR-30b-5p	1262.47	1076.98
mmu-miR-30c-5p	1951.25	2724.95
mmu-miR-30d-5p	3012.91	2238.71
mmu-miR-30e-3p	1230.88	1270.24
mmu-miR-30e-5p	13031.6	13507.5
mmu-miR-31-5p	760.14	211.275
mmu-miR-32-5p	1126.74	1201.35
mmu-miR-320-3p	481.664	362.453
mmu-miR-322-5p	5429.07	5164.7
mmu-miR-324-3p	302.574	280.451
mmu-miR-324-5p	731.134	706.459
mmu-miR-328-3p	519.807	563.64
mmu-miR-33-5p	502.656	657.748
mmu-miR-330-3p	194.383	195.71
mmu-miR-330-5p	573.686	522.855
mmu-miR-331-3p	168.02	207.095
mmu-miR-335-3p	956.051	1019.91
mmu-miR-335-5p	13147.2	14521
mmu-miR-338-3p	1041.75	1419.55
mmu-miR-339-5p	1186.01	1219.66
mmu-miR-340-5p	5775.3	7233.93
mmu-miR-344-3p	2895.62	3448.71
mmu-miR-344b-3p	245.025	304.23
mmu-miR-344d-3p	156.26	123.94
mmu-miR-34a-5p	306.555	121.634
mmu-miR-34b-3p	138.188	142.387
mmu-miR-34b-5p	954.427	1072.66
mmu-miR-34c-5p	2631.18	2866.91
mmu-miR-350-3p	2432.46	2795.28
mmu-miR-351-5p	234.049	440.276
mmu-miR-361-3p	625.855	485.673
mmu-miR-361-5p	2077.23	1692.36
mmu-miR-362-5p	107.456	93.6757
mmu-miR-363-3p	10242.7	6396.47
mmu-miR-363-5p	1857.1	1268.08
mmu-miR-365-3p	638.408	386.809
mmu-miR-367-3p	2307.53	1736.75
mmu-miR-374b-5p	2478.05	1830.28
mmu-miR-374c-3p	155.925	151.899
mmu-miR-375-3p	110.464	37.1821
mmu-miR-384-3p	998.124	1792.09
mmu-miR-384-5p	926.871	1581.53
mmu-miR-421-3p	2758.53	1883.75
mmu-miR-423-3p	513.354	482.646
mmu-miR-423-5p	1400.79	1268.95
mmu-miR-425-3p	194.155	205.942
mmu-miR-425-5p	1094.53	1016.89
mmu-miR-429-3p	421.147	14.4116
mmu-miR-449a-5p	112.201	67.7347
mmu-miR-450a-2-3p	215.318	353.374
mmu-miR-450a-5p	432.15	603.704
mmu-miR-450b-3p	664.946	1022.65
mmu-miR-450b-5p	2581.82	3730.17
mmu-miR-455-3p	259.232	276.992
mmu-miR-455-5p	178.322	159.105
mmu-miR-466c-5p	278.379	175.102
mmu-miR-466d-3p	305.332	211.563
mmu-miR-466g	109.254	64.4201
mmu-miR-466h-5p	264.104	210.41
mmu-miR-466i-3p	166.553	89.6404
mmu-miR-466k	541.454	414.623
mmu-miR-467c-5p	232.75	185.334
mmu-miR-467d-3p	316.063	206.663
mmu-miR-467e-5p	939.835	584.248
mmu-miR-484	201.447	170.346
mmu-miR-488-3p	152.722	145.846
mmu-miR-489-3p	334.911	827.805
mmu-miR-497a-5p	1744.52	2119.38
mmu-miR-499-5p	304.101	241.683
mmu-miR-503-5p	1904.25	2314.8
mmu-miR-505-3p	200.946	170.778
mmu-miR-532-5p	1562.61	1613.53
mmu-miR-542-3p	6866.64	10442.7
mmu-miR-542-5p	508.116	892.369
mmu-miR-551b-3p	173.847	202.916
mmu-miR-574-5p	112.378	140.081
mmu-miR-582-3p	195.566	87.3346
mmu-miR-652-3p	346.835	255.951
mmu-miR-653-3p	397.509	1038.36
mmu-miR-669b-5p	277.185	177.119
mmu-miR-669c-5p	1169.49	634.545
mmu-miR-669d-5p	102.555	68.023
mmu-miR-670-3p	255.258	339.683
mmu-miR-670-5p	117.78	169.625
mmu-miR-671-5p	218.759	256.239
mmu-miR-672-5p	1054.16	1145.58
mmu-miR-674-3p	731.097	523.575
mmu-miR-674-5p	643.479	455.84
mmu-miR-676-3p	561.441	567.531
mmu-miR-700-3p	193.408	250.619
mmu-miR-708-3p	461.87	950.448
mmu-miR-708-5p	2351.88	3986.26
mmu-miR-744-5p	522.316	502.534
mmu-miR-7a-1-3p	106.627	123.364
mmu-miR-7a-5p	32526.1	32830.3
mmu-miR-7b-5p	224.229	197.295
mmu-miR-872-3p	487.43	569.692
mmu-miR-872-5p	1089.87	1258.28
mmu-miR-9-3p	409.704	235.775
mmu-miR-9-5p	5363.83	3275.19
mmu-miR-92a-3p	6924.49	5042.64
mmu-miR-92b-3p	158.672	189.369
mmu-miR-93-5p	17984.4	19359.6
mmu-miR-935	239.743	434.079
mmu-miR-96-5p	4466.05	3538.78
mmu-miR-99b-3p	560.938	814.402
mmu-miR-99b-5p	10998.4	13594.7

## Sheet: ED Fig. 6d
P19 5p targets (HM)				P19 5p targets (HetKO)				DICER1 thyroid cancer 5p targets				Dicer1 ovarian GEMM 5p targets
Log2 FC (HM/WT)	Targets	Non-targets		Log2 FC (HetKO/WT)	Targets	Non-targets		Log2 FC (mut/ctrl)	Targets	Non-targets		Log2 FC (mut/ctrl)	Targets	Non-targets
-3.34874		0.00019936		-4.20273		0.00019936		-4.70145		0.0010395		-5.54384		0.00015425
-3.32022		0.00039872		-3.63227		0.00039872		-4.65729		0.002079		-5.19622		0.0003085
-3.13869		0.00059809		-2.90361		0.00059809		-4.24654	0.00253807			-5.1853		0.00046275
-3.09971		0.00079745		-2.81358		0.00079745		-4.21075	0.00507614			-4.97363		0.000617
-3.06293		0.00099681		-2.72041		0.00099681		-4.1445		0.0031185		-4.8398		0.00077125
-3.03302		0.00119617		-2.66137		0.00119617		-3.96343	0.00761421			-4.82563		0.0009255
-3.02989		0.00139553		-2.63837		0.00139553		-3.69936		0.004158		-4.7838		0.00107975
-2.82235		0.0015949		-2.56859		0.0015949		-3.30234		0.00519751		-4.72608		0.001234
-2.68347		0.00179426		-2.54835		0.00179426		-3.20139		0.00623701		-4.6634	0.00134409
-2.65376		0.00199362		-2.40065		0.00199362		-2.95066	0.0101523			-4.65989		0.00138825
-2.54011	0.00160514			-2.31348		0.00219298		-2.88875	0.0126904			-4.57903		0.0015425
-2.45903		0.00219298		-2.21182		0.00239234		-2.88829		0.00727651		-4.545		0.00169675
-2.35662		0.00239234		-2.18344		0.00259171		-2.76139		0.00831601		-4.45692		0.00185099
-2.30541		0.00259171		-2.16796		0.00279107		-2.60494		0.00935551		-4.452		0.00200524
-2.24476		0.00279107		-2.11039		0.00299043		-2.5199		0.010395		-4.40134		0.00215949
-2.21282		0.00299043		-1.98808		0.00318979		-2.49393		0.0114345		-4.39226		0.00231374
-2.1719		0.00318979		-1.87738		0.00338915		-2.396		0.012474		-4.37004		0.00246799
-2.10762		0.00338915		-1.83829		0.00358852		-2.37359		0.0135135		-4.31275	0.00268817
-2.05488		0.00358852		-1.81131		0.00378788		-2.35705		0.014553		-4.27091		0.00262224
-2.02792		0.00378788		-1.77006		0.00398724		-2.31773	0.0152284			-4.14655		0.00277649
-2.0013		0.00398724		-1.7662		0.0041866		-2.30741	0.0177665			-4.11203		0.00293074
-1.99875		0.0041866		-1.73655		0.00438596		-2.28903		0.0155925		-4.03946		0.00308499
-1.99159		0.00438596		-1.71839		0.00458533		-2.26358		0.016632		-3.95205		0.00323924
-1.96914		0.00458533		-1.66004		0.00478469		-2.20179		0.0176715		-3.94984		0.00339349
-1.94152		0.00478469		-1.61972		0.00498405		-2.17163		0.018711		-3.94645		0.00354774
-1.93298		0.00498405		-1.61672		0.00518341		-2.14985		0.0197505		-3.90694		0.00370199
-1.92884		0.00518341		-1.60341		0.00538278		-2.13571		0.02079		-3.89461	0.00403226
-1.9259		0.00538278		-1.55988		0.00558214		-2.10283		0.0218295		-3.89072		0.00385624
-1.91796		0.00558214		-1.55259		0.0057815		-2.03398	0.0203046			-3.86011		0.00401049
-1.90897		0.0057815		-1.53947		0.00598086		-2.00196		0.022869		-3.83622		0.00416474
-1.891		0.00598086		-1.51913		0.00618022		-1.96624		0.0239085		-3.83419		0.00431899
-1.8751		0.00618022		-1.47798		0.00637959		-1.96215		0.024948		-3.79237		0.00447324
-1.87088		0.00637959		-1.46479	0.00637959			-1.91073	0.0228426			-3.77225		0.00462749
-1.85741		0.00657895		-1.44597		0.00657895		-1.91041		0.0259875		-3.74084		0.00478174
-1.85038		0.00677831		-1.41577		0.00677831		-1.88388		0.027027		-3.71646		0.00493599
-1.84677		0.00697767		-1.39461		0.00697767		-1.88372		0.0280665		-3.71609		0.00509024
-1.84264	0.00321027			-1.39295		0.00717703		-1.87872	0.0253807			-3.70992		0.00524449
-1.81394		0.00717703		-1.38348		0.0073764		-1.84579		0.029106		-3.70458		0.00539874
-1.81294		0.0073764		-1.37901		0.00757576		-1.83195		0.0301455		-3.69829		0.00555298
-1.80118		0.00757576		-1.3755		0.00777512		-1.81516		0.031185		-3.69063		0.00570723
-1.79535		0.00777512		-1.35813		0.00797448		-1.77602		0.0322245		-3.68311		0.00586148
-1.78866		0.00797448		-1.32232		0.00817384		-1.77128		0.033264		-3.68134		0.00601573
-1.78339		0.00817384		-1.30844		0.00837321		-1.71409		0.0343035		-3.67509		0.00616998
-1.78009		0.00837321		-1.2868		0.00857257		-1.69411		0.035343		-3.67406		0.00632423
-1.77905		0.00857257		-1.24868		0.00877193		-1.68268		0.0363825		-3.63155		0.00647848
-1.77521		0.00877193		-1.22346		0.00897129		-1.67667		0.037422		-3.62958		0.00663273
-1.75751	0.00481541			-1.2089		0.00917065		-1.65803		0.0384615		-3.59752		0.00678698
-1.75392		0.00897129		-1.20867		0.00937002		-1.65484		0.039501		-3.58408		0.00694123
-1.74655		0.00917065		-1.20332		0.00956938		-1.64892		0.0405405		-3.56981		0.00709548
-1.73187		0.00937002		-1.18972		0.00976874		-1.63853		0.04158		-3.55914		0.00724973
-1.71006		0.00956938		-1.18846		0.0099681		-1.61962	0.0279188			-3.55626		0.00740398
-1.7099		0.00976874		-1.17043		0.0101675		-1.6082		0.0426195		-3.55315		0.00755823
-1.70292		0.0099681		-1.16902	0.0101675			-1.58613		0.043659		-3.54263		0.00771248
-1.681		0.0101675		-1.16426		0.0103668		-1.5349		0.0446985		-3.52729		0.00786673
-1.65407		0.0103668		-1.15693		0.0105662		-1.50731		0.0457381		-3.5238		0.00802098
-1.6471		0.0105662		-1.15557		0.0107656		-1.5022		0.0467776		-3.52157		0.00817523
-1.64376		0.0107656		-1.13934		0.0109649		-1.49868		0.047817		-3.51592		0.00832948
-1.63987		0.0109649		-1.13731		0.0111643		-1.49714		0.0488565		-3.51209		0.00848373
-1.62286		0.0111643		-1.11685		0.0113636		-1.48867	0.0304569			-3.50369		0.00863798
-1.60413		0.0113636		-1.11463		0.011563		-1.47947		0.049896		-3.49668		0.00879223
-1.59111		0.011563		-1.10358		0.0117624		-1.47694		0.0509356		-3.48386		0.00894648
-1.59052		0.0117624		-1.10098		0.0119617		-1.44809		0.0519751		-3.47811	0.00537634
-1.56838		0.0119617		-1.08893		0.0121611		-1.42722		0.0530146		-3.46701		0.00910072
-1.56207		0.0121611		-1.08528		0.0123605		-1.42149		0.054054		-3.46246		0.00925497
-1.56188		0.0123605		-1.07968		0.0125598		-1.41508		0.0550936		-3.45642		0.00940922
-1.56153		0.0125598		-1.07952		0.0127592		-1.4048		0.0561331		-3.44892		0.00956347
-1.55918		0.0127592		-1.06037		0.0129585		-1.4038	0.0329949			-3.4479	0.00672043
-1.55857		0.0129585		-1.06011		0.0131579		-1.3998		0.0571726		-3.43583		0.00971772
-1.55658		0.0131579		-1.05046		0.0133573		-1.38962		0.0582121		-3.4267		0.00987197
-1.54755	0.00642055			-1.04645		0.0135566		-1.38071		0.0592516		-3.41628		0.0100262
-1.54557	0.00802568			-1.04486		0.013756		-1.3445		0.0602911		-3.39451		0.0101805
-1.54444		0.0133573		-1.03838		0.0139553		-1.29931		0.0613306		-3.37034		0.0103347
-1.54364		0.0135566		-1.03733	0.0139553			-1.29085		0.0623701		-3.34727		0.010489
-1.53929		0.013756		-1.03162		0.0141547		-1.27129	0.035533			-3.32667		0.0106432
-1.53411		0.0139553		-1.02121		0.0143541		-1.26017	0.0380711			-3.32569		0.0107975
-1.53156		0.0141547		-1.01742		0.0145534		-1.24652		0.0634096		-3.30413		0.0109517
-1.52727		0.0143541		-1.01038		0.0147528		-1.23359	0.0406091			-3.29901		0.011106
-1.52345	0.00963082			-1.00246	0.0147528			-1.22491		0.0644491		-3.29857		0.0112602
-1.52256		0.0145534		-0.996256		0.0149522		-1.20239	0.0431472			-3.29401		0.0114145
-1.51633		0.0147528		-0.99558		0.0151515		-1.19948		0.0654886		-3.28978		0.0115687
-1.49814		0.0149522		-0.989288		0.0153509		-1.18098		0.0665281		-3.27866		0.011723
-1.49701		0.0151515		-0.985736		0.0155502		-1.17018		0.0675676		-3.26996	0.00806452
-1.48146		0.0153509		-0.972106		0.0157496		-1.16062	0.0456853			-3.2675		0.0118772
-1.47851		0.0155502		-0.955923		0.015949		-1.15026		0.0686071		-3.25165		0.0120315
-1.46812		0.0157496		-0.954073		0.0161483		-1.14617	0.0482233			-3.24394		0.0121857
-1.46754		0.015949		-0.949407		0.0163477		-1.12834		0.0696466		-3.2272		0.01234
-1.4672		0.0161483		-0.948429		0.0165471		-1.11612		0.0706861		-3.22403		0.0124942
-1.46615		0.0163477		-0.948265		0.0167464		-1.11341		0.0717256		-3.22062		0.0126485
-1.46111		0.0165471		-0.945452	0.0167464			-1.10333		0.0727651		-3.21653		0.0128027
-1.46048		0.0167464		-0.944662		0.0169458		-1.09784		0.0738046		-3.21373	0.0094086
-1.45006		0.0169458		-0.938987		0.0171451		-1.09425		0.0748441		-3.20297		0.012957
-1.44701	0.011236			-0.93757		0.0173445		-1.09324		0.0758836		-3.18162		0.0131112
-1.4419		0.0171451		-0.933062	0.0173445			-1.09152	0.0507614			-3.17287		0.0132655
-1.43886		0.0173445		-0.928313		0.0175439		-1.0899		0.0769231		-3.16052		0.0134197
-1.43592		0.0175439		-0.921436		0.0177432		-1.08954		0.0779626		-3.15018		0.013574
-1.43454		0.0177432		-0.915444		0.0179426		-1.08494		0.0790021		-3.14957		0.0137282
-1.43083		0.0179426		-0.907898		0.018142		-1.08107		0.0800416		-3.14934		0.0138825
-1.42676		0.018142		-0.897649		0.0183413		-1.06928	0.0532995			-3.14876		0.0140367
-1.42371		0.0183413		-0.891198		0.0185407		-1.06171	0.0558376			-3.14489		0.014191
-1.41695		0.0185407		-0.888996	0.0185407			-1.06029	0.0583756			-3.14052		0.0143452
-1.41485	0.0128411			-0.878041		0.01874		-1.05036		0.0810811		-3.13814		0.0144995
-1.4134		0.01874		-0.867364		0.0189394		-1.04707	0.0609137			-3.1375		0.0146537
-1.41321		0.0189394		-0.862138		0.0191388		-1.04176	0.0634518			-3.13024		0.014808
-1.40913		0.0191388		-0.861114		0.0193381		-1.03508	0.0659899			-3.12839		0.0149622
-1.40591		0.0193381		-0.850105		0.0195375		-1.03095		0.0821206		-3.11808		0.0151165
-1.40392		0.0195375		-0.849307		0.0197368		-1.023		0.0831601		-3.11704		0.0152707
-1.40178		0.0197368		-0.84644		0.0199362		-0.988032		0.0841996		-3.11394		0.015425
-1.40166		0.0199362		-0.835684		0.0201356		-0.987385		0.0852391		-3.10844		0.0155792
-1.39347		0.0201356		-0.832887		0.0203349		-0.985455		0.0862786		-3.10572		0.0157335
-1.39309		0.0203349		-0.824822		0.0205343		-0.982349		0.0873181		-3.09888		0.0158877
-1.39176		0.0205343		-0.822308		0.0207336		-0.976817		0.0883576		-3.09744		0.016042
-1.38957		0.0207336		-0.822162		0.020933		-0.975775		0.0893971		-3.09206	0.0107527
-1.37392		0.020933		-0.816082	0.020933			-0.960407	0.0685279			-3.09182		0.0161962
-1.37328	0.0144462			-0.804114		0.0211324		-0.95245	0.071066			-3.09174		0.0163505
-1.36968		0.0211324		-0.803017		0.0213317		-0.951658		0.0904366		-3.06571		0.0165047
-1.36647		0.0213317		-0.80124		0.0215311		-0.950461		0.0914761		-3.05287		0.0166589
-1.36538		0.0215311		-0.799371		0.0217305		-0.948116		0.0925156		-3.05		0.0168132
-1.35798		0.0217305		-0.798722		0.0219298		-0.946458		0.0935551		-3.02935		0.0169674
-1.35394		0.0219298		-0.795957		0.0221292		-0.945954		0.0945946		-3.02247		0.0171217
-1.35378		0.0221292		-0.793975	0.0221292			-0.936018		0.0956341		-2.99671		0.017276
-1.35198		0.0223285		-0.791775	0.0221292			-0.93044	0.0736041			-2.98888		0.0174302
-1.34983		0.0225279		-0.78895		0.0223285		-0.922557		0.0966736		-2.98645		0.0175845
-1.34897		0.0227273		-0.781795		0.0225279		-0.917426		0.0977131		-2.96825		0.0177387
-1.34891		0.0229266		-0.779465		0.0227273		-0.915838	0.0761421			-2.96789		0.017893
-1.33864		0.023126		-0.779214		0.0229266		-0.913208		0.0987526		-2.96659		0.0180472
-1.33238		0.0233254		-0.775838	0.0229266			-0.904342		0.0997921		-2.95597	0.0120968
-1.3283		0.0235247		-0.773824	0.0229266			-0.903178		0.100832		-2.93222		0.0182015
-1.32754		0.0237241		-0.769671		0.023126		-0.902256	0.0786802			-2.9288		0.0183557
-1.32424		0.0239234		-0.768594		0.0233254		-0.901641	0.0812183			-2.92432		0.01851
-1.32286	0.0160514			-0.767398		0.0235247		-0.90108		0.101871		-2.9169		0.0186642
-1.32151		0.0241228		-0.766765	0.0235247			-0.898568		0.102911		-2.91239		0.0188185
-1.31979		0.0243222		-0.762043		0.0237241		-0.897216		0.10395		-2.91184		0.0189727
-1.31924		0.0245215		-0.759849		0.0239234		-0.893865		0.10499		-2.90813		0.019127
-1.31875		0.0247209		-0.759355		0.0241228		-0.891331		0.106029		-2.90528		0.0192812
-1.31361		0.0249203		-0.757542	0.0241228			-0.891256		0.107069		-2.90039		0.0194354
-1.30987		0.0251196		-0.751064		0.0243222		-0.881536		0.108108		-2.89674		0.0195897
-1.30848	0.0176565			-0.750208		0.0245215		-0.879253		0.109148		-2.88198		0.0197439
-1.30586		0.025319		-0.749699		0.0247209		-0.874901		0.110187		-2.87971		0.0198982
-1.30585		0.0255183		-0.749653		0.0249203		-0.873192		0.111227		-2.86276		0.0200524
-1.30018	0.0192616			-0.749064		0.0251196		-0.873118	0.0837563			-2.84181		0.0202067
-1.29646		0.0257177		-0.747237		0.025319		-0.872151		0.112266		-2.84002		0.0203609
-1.29614		0.0259171		-0.745027	0.025319			-0.861689	0.0862944			-2.83955	0.0134409
-1.29447		0.0261164		-0.744391		0.0255183		-0.861277		0.113306		-2.82352	0.0147849
-1.29349		0.0263158		-0.742772		0.0257177		-0.855499		0.114345		-2.81428		0.0205152
-1.29328		0.0265152		-0.741496		0.0259171		-0.855119	0.0888325			-2.80333		0.0206694
-1.29215		0.0267145		-0.736966		0.0261164		-0.85369		0.115385		-2.79716		0.0208237
-1.29161		0.0269139		-0.735842	0.0261164			-0.853008		0.116424		-2.79086		0.0209779
-1.29033	0.0208668			-0.729683		0.0263158		-0.848643		0.117464		-2.77854		0.0211322
-1.28867		0.0271132		-0.729092		0.0265152		-0.847844		0.118503		-2.77628	0.016129
-1.2885		0.0273126		-0.728687		0.0267145		-0.846383		0.119543		-2.77308		0.0212864
-1.28686		0.027512		-0.726978		0.0269139		-0.843865		0.120582		-2.77212	0.0174731
-1.28206		0.0277113		-0.725953		0.0271132		-0.839322		0.121622		-2.76827		0.0214407
-1.27626		0.0279107		-0.725662		0.0273126		-0.839057		0.122661		-2.75888		0.0215949
-1.27465		0.0281101		-0.725435		0.027512		-0.836507	0.0913706			-2.75777		0.0217492
-1.27001		0.0283094		-0.7252		0.0277113		-0.823569	0.0939086			-2.75734		0.0219034
-1.26932		0.0285088		-0.718291	0.0277113			-0.822321		0.123701		-2.75338		0.0220577
-1.26854		0.0287081		-0.717776		0.0279107		-0.81598		0.12474		-2.7266		0.0222119
-1.26513		0.0289075		-0.715952		0.0281101		-0.815855		0.12578		-2.72646	0.0188172
-1.26464		0.0291069		-0.715394		0.0283094		-0.812708		0.126819		-2.71764		0.0223662
-1.26379		0.0293062		-0.71302		0.0285088		-0.811626		0.127859		-2.71641		0.0225204
-1.25945		0.0295056		-0.712523		0.0287081		-0.808161		0.128898		-2.71221		0.0226747
-1.25842		0.0297049		-0.703955		0.0289075		-0.801764		0.129938		-2.69889		0.0228289
-1.25808		0.0299043		-0.703915		0.0291069		-0.799431		0.130977		-2.69714	0.0201613
-1.25589		0.0301037		-0.70379		0.0293062		-0.790294		0.132017		-2.68633		0.0229832
-1.25351		0.030303		-0.703675		0.0295056		-0.785392		0.133056		-2.68436		0.0231374
-1.2528		0.0305024		-0.700199		0.0297049		-0.784742	0.0964467			-2.68313		0.0232917
-1.25131		0.0307017		-0.698676		0.0299043		-0.77625	0.0989848			-2.68196		0.0234459
-1.2505	0.0224719			-0.698423		0.0301037		-0.772342	0.101523			-2.63893		0.0236002
-1.24972		0.0309011		-0.697615		0.030303		-0.765356		0.134096		-2.6376		0.0237544
-1.2497		0.0311005		-0.696857		0.0305024		-0.765138		0.135135		-2.62662		0.0239087
-1.24739		0.0312998		-0.695092		0.0307017		-0.75897		0.136175		-2.62619		0.0240629
-1.2436		0.0314992		-0.694292		0.0309011		-0.757787	0.104061			-2.6258		0.0242172
-1.24223		0.0316986		-0.69173		0.0311005		-0.754714		0.137214		-2.60846		0.0243714
-1.2418		0.0318979		-0.689816	0.0311005			-0.754313		0.138254		-2.60772		0.0245257
-1.24134		0.0320973		-0.686388		0.0312998		-0.748903	0.106599			-2.59564		0.0246799
-1.24015		0.0322967		-0.686122		0.0314992		-0.744485		0.139293		-2.58419		0.0248342
-1.23921		0.032496		-0.686005		0.0316986		-0.740734		0.140333		-2.58007		0.0249884
-1.23193	0.024077			-0.680719		0.0318979		-0.730758		0.141372		-2.57437		0.0251427
-1.22726		0.0326954		-0.678575		0.0320973		-0.728468		0.142412		-2.56376		0.0252969
-1.22679		0.0328947		-0.678177		0.0322967		-0.725039		0.143451		-2.56233		0.0254512
-1.22587		0.0330941		-0.676667		0.032496		-0.723151		0.144491		-2.56223		0.0256054
-1.2245		0.0332935		-0.675852		0.0326954		-0.721487	0.109137			-2.56141		0.0257597
-1.21876		0.0334928		-0.673106		0.0328947		-0.716483		0.14553		-2.55916		0.0259139
-1.21608		0.0336922		-0.67212		0.0330941		-0.713885		0.14657		-2.55827		0.0260682
-1.21453	0.0256822			-0.671344	0.0330941			-0.713444		0.147609		-2.5571		0.0262224
-1.21211		0.0338915		-0.669884	0.0330941			-0.712392	0.111675			-2.55554		0.0263767
-1.21126		0.0340909		-0.668519		0.0332935		-0.710034		0.148649		-2.54585		0.0265309
-1.20974		0.0342903		-0.667331		0.0334928		-0.709162		0.149688		-2.54224		0.0266852
-1.20763	0.0272873			-0.663988		0.0336922		-0.708207		0.150728		-2.53435		0.0268394
-1.20758		0.0344896		-0.663881		0.0338915		-0.706497		0.151767		-2.53323		0.0269937
-1.20474		0.034689		-0.661631		0.0340909		-0.70557		0.152807		-2.53186		0.0271479
-1.20306		0.0348884		-0.6609	0.0340909			-0.704555		0.153846		-2.51394		0.0273022
-1.20008		0.0350877		-0.659954		0.0342903		-0.698777		0.154886		-2.51142		0.0274564
-1.19617		0.0352871		-0.656673		0.0344896		-0.698282		0.155925		-2.51011		0.0276107
-1.19341		0.0354864		-0.655996		0.034689		-0.691142		0.156965		-2.50325		0.0277649
-1.1924	0.0288925			-0.653866		0.0348884		-0.684024		0.158004		-2.50242		0.0279192
-1.18853		0.0356858		-0.648901		0.0350877		-0.682702	0.114213			-2.49814		0.0280734
-1.18817		0.0358852		-0.648804		0.0352871		-0.676535		0.159044		-2.49586		0.0282277
-1.18711		0.0360845		-0.646192		0.0354864		-0.675401		0.160083		-2.49544		0.0283819
-1.18331		0.0362839		-0.645342		0.0356858		-0.673672		0.161123		-2.49529		0.0285362
-1.18287		0.0364833		-0.642395		0.0358852		-0.668353		0.162162		-2.49435		0.0286904
-1.18135		0.0366826		-0.64061		0.0360845		-0.668018		0.163202		-2.48358		0.0288447
-1.18115		0.036882		-0.640144		0.0362839		-0.667125		0.164241		-2.47433		0.0289989
-1.178		0.0370813		-0.639301		0.0364833		-0.664815		0.165281		-2.47116		0.0291532
-1.17768		0.0372807		-0.637888	0.0364833			-0.664615		0.16632		-2.46296		0.0293074
-1.17675		0.0374801		-0.637885		0.0366826		-0.663933		0.16736		-2.46117		0.0294617
-1.17661		0.0376794		-0.63743		0.036882		-0.659097		0.168399		-2.46061		0.0296159
-1.17276		0.0378788		-0.63562		0.0370813		-0.653909		0.169439		-2.45559		0.0297702
-1.17064		0.0380781		-0.634442		0.0372807		-0.652483		0.170478		-2.4543		0.0299244
-1.16798		0.0382775		-0.634177		0.0374801		-0.651459		0.171518		-2.44097		0.0300787
-1.16779		0.0384769		-0.629747		0.0376794		-0.648893		0.172557		-2.43919		0.0302329
-1.16737		0.0386762		-0.623339		0.0378788		-0.646344		0.173597		-2.43014		0.0303872
-1.16698		0.0388756		-0.62148		0.0380781		-0.644171		0.174636		-2.42408		0.0305414
-1.1664		0.039075		-0.619941		0.0382775		-0.636653		0.175676		-2.42382		0.0306957
-1.16519		0.0392743		-0.618828		0.0384769		-0.634186		0.176715		-2.41389		0.0308499
-1.16128		0.0394737		-0.614046		0.0386762		-0.627645	0.116751			-2.41299		0.0310042
-1.1605		0.0396731		-0.613968		0.0388756		-0.614111		0.177755		-2.41157		0.0311584
-1.16005		0.0398724		-0.61306		0.039075		-0.613376		0.178794		-2.40863		0.0313127
-1.15978		0.0400718		-0.611159		0.0392743		-0.613175	0.119289			-2.39731		0.0314669
-1.15823		0.0402711		-0.61034		0.0394737		-0.611685		0.179834		-2.38972		0.0316212
-1.15687		0.0404705		-0.608926		0.0396731		-0.598983		0.180873		-2.38631		0.0317754
-1.15592		0.0406699		-0.608213		0.0398724		-0.588795	0.121827			-2.38627		0.0319297
-1.1552	0.0304976			-0.607616		0.0400718		-0.582558		0.181913		-2.38615		0.0320839
-1.15478		0.0408692		-0.60633	0.0400718			-0.579949		0.182952		-2.38375		0.0322382
-1.15469		0.0410686		-0.605621	0.0400718			-0.568117		0.183992		-2.38343		0.0323924
-1.14984		0.0412679		-0.604411		0.0402711		-0.565289	0.124365			-2.38104		0.0325467
-1.14928		0.0414673		-0.60351		0.0404705		-0.564459	0.126904			-2.37572		0.0327009
-1.14897		0.0416667		-0.603098		0.0406699		-0.559016	0.129442			-2.3573		0.0328552
-1.1457		0.041866		-0.598864		0.0408692		-0.557095		0.185031		-2.35457		0.0330094
-1.14517		0.0420654		-0.59808		0.0410686		-0.555805		0.186071		-2.35385		0.0331637
-1.14501		0.0422647		-0.597887		0.0412679		-0.550432		0.18711		-2.35221		0.0333179
-1.14336		0.0424641		-0.597609		0.0414673		-0.549245	0.13198			-2.34322		0.0334722
-1.14095		0.0426635		-0.593074		0.0416667		-0.545905	0.134518			-2.34255		0.0336264
-1.14086		0.0428628		-0.592465		0.041866		-0.544958	0.137056			-2.34104		0.0337807
-1.14037		0.0430622		-0.591653		0.0420654		-0.543843		0.18815		-2.33985		0.0339349
-1.13805		0.0432616		-0.589248		0.0422647		-0.534449	0.139594			-2.32826		0.0340892
-1.13718		0.0434609		-0.588911		0.0424641		-0.534108		0.189189		-2.32529		0.0342434
-1.13642		0.0436603		-0.588203		0.0426635		-0.533762		0.190229		-2.32279		0.0343977
-1.13539		0.0438597		-0.585467		0.0428628		-0.533449		0.191268		-2.3215		0.0345519
-1.13222		0.044059		-0.581792		0.0430622		-0.532244		0.192308		-2.30689		0.0347061
-1.13162		0.0442584		-0.581497		0.0432616		-0.521583	0.142132			-2.30425		0.0348604
-1.13087		0.0444577		-0.580972		0.0434609		-0.521304		0.193347		-2.30261		0.0350147
-1.13018		0.0446571		-0.580314		0.0436603		-0.517307		0.194387		-2.30202		0.0351689
-1.12939		0.0448565		-0.580003		0.0438597		-0.515388		0.195426		-2.30119		0.0353231
-1.12907		0.0450558		-0.579834	0.0438597			-0.515026		0.196466		-2.3007	0.0215054
-1.12771		0.0452552		-0.578268	0.0438597			-0.514751	0.14467			-2.29906		0.0354774
-1.12677		0.0454546		-0.570553		0.044059		-0.511175		0.197505		-2.29609		0.0356317
-1.12605	0.0321027			-0.569773		0.0442584		-0.505476		0.198545		-2.29533		0.0357859
-1.12412		0.0456539		-0.569694	0.0442584			-0.499221	0.147208			-2.28948		0.0359401
-1.12395	0.0337079			-0.569483		0.0444577		-0.492619		0.199584		-2.28802		0.0360944
-1.12346		0.0458533		-0.569366		0.0446571		-0.489012		0.200624		-2.28604		0.0362487
-1.12186		0.0460526		-0.568482		0.0448565		-0.488712	0.149746			-2.28565		0.0364029
-1.12181	0.035313			-0.566692		0.0450558		-0.487112		0.201663		-2.28455		0.0365571
-1.12124		0.046252		-0.565201		0.0452552		-0.486412		0.202703		-2.28335		0.0367114
-1.12045		0.0464514		-0.564539		0.0454546		-0.47293		0.203742		-2.28183		0.0368656
-1.12021		0.0466507		-0.563825		0.0456539		-0.463061		0.204782		-2.28032		0.0370199
-1.11855		0.0468501		-0.563316	0.0456539			-0.459871		0.205821		-2.27666	0.0228495
-1.1178		0.0470494		-0.562239		0.0458533		-0.454327		0.206861		-2.26912		0.0371742
-1.11651		0.0472488		-0.561064		0.0460526		-0.45048		0.2079		-2.26871		0.0373284
-1.11526		0.0474482		-0.560479		0.046252		-0.445954		0.20894		-2.26643		0.0374826
-1.11439		0.0476475		-0.557844		0.0464514		-0.445853		0.209979		-2.2664		0.0376369
-1.11398		0.0478469		-0.556528		0.0466507		-0.444086	0.152284			-2.2664		0.0377912
-1.11237	0.0369181			-0.556514		0.0468501		-0.442576		0.211019		-2.26197		0.0379454
-1.1116		0.0480462		-0.555899		0.0470494		-0.440138	0.154822			-2.25993	0.0241936
-1.10962		0.0482456		-0.554913		0.0472488		-0.435475		0.212058		-2.25399		0.0380996
-1.10956		0.048445		-0.553988		0.0474482		-0.432462	0.15736			-2.25241		0.0382539
-1.10748		0.0486443		-0.550901		0.0476475		-0.431116		0.213098		-2.24265		0.0384081
-1.10687		0.0488437		-0.550656		0.0478469		-0.428031		0.214137		-2.24255	0.0255376
-1.10624		0.0490431		-0.550084		0.0480462		-0.423754		0.215177		-2.24194		0.0385624
-1.10458		0.0492424		-0.550052	0.0480462			-0.415295	0.159898			-2.24189		0.0387166
-1.10368		0.0494418		-0.549963		0.0482456		-0.414005		0.216216		-2.23164		0.0388709
-1.10343		0.0496412		-0.546991		0.048445		-0.411618		0.217256		-2.2242		0.0390251
-1.09966		0.0498405		-0.54428		0.0486443		-0.411448	0.162437			-2.22412		0.0391794
-1.099		0.0500399		-0.54309		0.0488437		-0.410751		0.218295		-2.22277		0.0393336
-1.09675		0.0502392		-0.541155		0.0490431		-0.410687		0.219335		-2.2201		0.0394879
-1.09592		0.0504386		-0.540787		0.0492424		-0.406767		0.220374		-2.21931		0.0396421
-1.09283		0.050638		-0.540302		0.0494418		-0.405938		0.221414		-2.21724		0.0397964
-1.08799		0.0508373		-0.540192		0.0496412		-0.401508		0.222453		-2.21584		0.0399506
-1.08528	0.0385233			-0.539922		0.0498405		-0.400649		0.223493		-2.21228		0.0401049
-1.08342		0.0510367		-0.538621		0.0500399		-0.392176		0.224532		-2.21173		0.0402591
-1.08283		0.051236		-0.537283		0.0502392		-0.391675		0.225572		-2.2104		0.0404134
-1.08274		0.0514354		-0.537078		0.0504386		-0.390974		0.226611		-2.20997		0.0405676
-1.08206		0.0516348		-0.535953		0.050638		-0.388314		0.227651		-2.20666		0.0407219
-1.08128		0.0518341		-0.534198		0.0508373		-0.385964		0.22869		-2.20277		0.0408761
-1.08096		0.0520335		-0.533854		0.0510367		-0.382526		0.22973		-2.18346	0.0268817
-1.08058		0.0522328		-0.533421		0.051236		-0.381608		0.230769		-2.18246		0.0410304
-1.08046		0.0524322		-0.532097		0.0514354		-0.379747		0.231809		-2.18224		0.0411846
-1.07926		0.0526316		-0.532068		0.0516348		-0.373407		0.232848		-2.18123		0.0413389
-1.07896		0.0528309		-0.529765		0.0518341		-0.372905		0.233888		-2.17904		0.0414931
-1.07763		0.0530303		-0.52934		0.0520335		-0.371715		0.234927		-2.17339		0.0416474
-1.07734		0.0532297		-0.527994		0.0522328		-0.371562		0.235967		-2.17102		0.0418016
-1.07465		0.053429		-0.52776		0.0524322		-0.369145		0.237006		-2.16897		0.0419559
-1.07021		0.0536284		-0.527705	0.0524322			-0.367732		0.238046		-2.16529		0.0421101
-1.06891	0.0401284			-0.527364		0.0526316		-0.366028		0.239085		-2.1618		0.0422644
-1.06806		0.0538278		-0.526653		0.0528309		-0.363212		0.240125		-2.16058		0.0424186
-1.06379		0.0540271		-0.52599		0.0530303		-0.363014		0.241164		-2.15794		0.0425729
-1.06331		0.0542265		-0.524273		0.0532297		-0.362676	0.164975			-2.15792		0.0427271
-1.06197		0.0544258		-0.522846		0.053429		-0.352557		0.242204		-2.15789		0.0428814
-1.0617	0.0417336			-0.522793		0.0536284		-0.348935		0.243243		-2.15503		0.0430356
-1.06105		0.0546252		-0.521555		0.0538278		-0.343324		0.244283		-2.1505		0.0431899
-1.05884	0.0433387			-0.520201	0.0538278			-0.342963		0.245322		-2.14944		0.0433441
-1.05705		0.0548246		-0.518769		0.0540271		-0.342408	0.167513			-2.14805		0.0434984
-1.05662	0.0449438			-0.518571		0.0542265		-0.341966		0.246362		-2.14591		0.0436526
-1.05632		0.0550239		-0.517886		0.0544258		-0.341283	0.170051			-2.14436		0.0438069
-1.05605	0.046549			-0.517655		0.0546252		-0.338081		0.247401		-2.1318		0.0439611
-1.05557		0.0552233		-0.517328		0.0548246		-0.336728		0.248441		-2.1231		0.0441154
-1.05148		0.0554226		-0.515671		0.0550239		-0.336007	0.172589			-2.12118		0.0442696
-1.05096		0.055622		-0.514744		0.0552233		-0.334041	0.175127			-2.12041		0.0444239
-1.04977	0.0481541			-0.509262		0.0554226		-0.33367		0.24948		-2.1186		0.0445781
-1.04816		0.0558214		-0.50874	0.0554226			-0.33316		0.25052		-2.1156		0.0447324
-1.04752		0.0560207		-0.508714		0.055622		-0.332916		0.251559		-2.11442		0.0448866
-1.04746		0.0562201		-0.508589		0.0558214		-0.32986	0.177665			-2.11315		0.0450409
-1.04686	0.0497592			-0.508374		0.0560207		-0.326186		0.252599		-2.10851		0.0451951
-1.04682		0.0564195		-0.507138		0.0562201		-0.326062	0.180203			-2.10821		0.0453494
-1.04575		0.0566188		-0.507004		0.0564195		-0.323586		0.253638		-2.10107		0.0455036
-1.04539		0.0568182		-0.505785		0.0566188		-0.322115	0.182741			-2.10008		0.0456579
-1.04507		0.0570175		-0.504904		0.0568182		-0.313629	0.185279			-2.09415		0.0458121
-1.04468		0.0572169		-0.504322		0.0570175		-0.313288		0.254678		-2.09254		0.0459664
-1.04432		0.0574163		-0.503754		0.0572169		-0.310903		0.255717		-2.09253		0.0461206
-1.04415		0.0576156		-0.503531		0.0574163		-0.309318		0.256757		-2.09151		0.0462749
-1.04387		0.057815		-0.503019		0.0576156		-0.305123		0.257796		-2.09106		0.0464291
-1.04382		0.0580143		-0.502898		0.057815		-0.303191		0.258836		-2.08713		0.0465834
-1.04173		0.0582137		-0.500699		0.0580143		-0.302418	0.187817			-2.08526		0.0467376
-1.04114		0.0584131		-0.500535		0.0582137		-0.299547	0.190355			-2.08186		0.0468919
-1.04037		0.0586124		-0.499468		0.0584131		-0.299527		0.259875		-2.0802		0.0470461
-1.03879		0.0588118		-0.499276		0.0586124		-0.291911		0.260915		-2.07967		0.0472004
-1.03787		0.0590112		-0.49894		0.0588118		-0.288775		0.261954		-2.07645		0.0473546
-1.03753		0.0592105		-0.498177		0.0590112		-0.288521		0.262994		-2.07644		0.0475089
-1.03736		0.0594099		-0.49798		0.0592105		-0.287565		0.264033		-2.07603		0.0476631
-1.03641		0.0596093		-0.497949		0.0594099		-0.28236		0.265073		-2.07417		0.0478174
-1.03567		0.0598086		-0.497519		0.0596093		-0.282203		0.266112		-2.07401		0.0479716
-1.03449		0.060008		-0.496946		0.0598086		-0.282004		0.267152		-2.06787		0.0481259
-1.03403		0.0602073		-0.49668		0.060008		-0.27966		0.268191		-2.06713		0.0482801
-1.03368		0.0604067		-0.496175		0.0602073		-0.278186		0.269231		-2.06311		0.0484344
-1.03321		0.0606061		-0.496003	0.0602073			-0.277862		0.27027		-2.06261		0.0485886
-1.03272		0.0608054		-0.495091		0.0604067		-0.276726		0.27131		-2.06113		0.0487429
-1.0314		0.0610048		-0.495014		0.0606061		-0.276273		0.272349		-2.05963		0.0488971
-1.03029		0.0612041		-0.494852		0.0608054		-0.273367	0.192893			-2.05929		0.0490514
-1.03021		0.0614035		-0.494483		0.0610048		-0.271255	0.195431			-2.05668		0.0492056
-1.0299		0.0616029		-0.493529		0.0612041		-0.269747		0.273389		-2.05266		0.0493599
-1.02982		0.0618022		-0.492464		0.0614035		-0.268462		0.274428		-2.05		0.0495141
-1.02838		0.0620016		-0.491716		0.0616029		-0.265896		0.275468		-2.04395		0.0496684
-1.02731		0.062201		-0.490686		0.0618022		-0.256216		0.276507		-2.03673		0.0498226
-1.02721		0.0624003		-0.490356		0.0620016		-0.254099	0.19797			-2.03555		0.0499769
-1.02703	0.0513644			-0.490301		0.062201		-0.252079		0.277547		-2.03319		0.0501311
-1.02637		0.0625997		-0.488461		0.0624003		-0.250374		0.278586		-2.03271		0.0502854
-1.02304		0.062799		-0.487442		0.0625997		-0.249764		0.279626		-2.03217	0.0282258
-1.02269		0.0629984		-0.487366		0.062799		-0.242048	0.200508			-2.02966		0.0504396
-1.02249		0.0631978		-0.486911		0.0629984		-0.241089		0.280665		-2.0292		0.0505939
-1.02248		0.0633971		-0.485453		0.0631978		-0.239445	0.203046			-2.02516		0.0507481
-1.02242		0.0635965		-0.485219		0.0633971		-0.237831		0.281705		-2.02305		0.0509024
-1.02191		0.0637959		-0.484665		0.0635965		-0.236305		0.282744		-2.02289		0.0510566
-1.0207		0.0639952		-0.484664		0.0637959		-0.236043		0.283784		-2.02125		0.0512109
-1.0201		0.0641946		-0.4841		0.0639952		-0.234377		0.284823		-2.0197		0.0513651
-1.0173		0.0643939		-0.484009		0.0641946		-0.233712	0.205584			-2.01879		0.0515194
-1.01606		0.0645933		-0.483905		0.0643939		-0.227714		0.285863		-2.01707		0.0516736
-1.01554		0.0647927		-0.483615		0.0645933		-0.225268	0.208122			-2.0155		0.0518279
-1.01465		0.064992		-0.483132		0.0647927		-0.225213	0.21066			-2.01414	0.0295699
-1.01411		0.0651914		-0.482798		0.064992		-0.224523		0.286902		-2.0141		0.0519821
-1.01375		0.0653907		-0.481039		0.0651914		-0.220416		0.287942		-2.01389		0.0521364
-1.01046		0.0655901		-0.480801		0.0653907		-0.220319		0.288981		-2.01225		0.0522906
-1.00945		0.0657895		-0.479715		0.0655901		-0.218623		0.290021		-2.00908		0.0524449
-1.00636		0.0659888		-0.479668		0.0657895		-0.216715		0.29106		-2.00542		0.0525991
-1.00605		0.0661882		-0.479377		0.0659888		-0.213838	0.213198			-2.0028		0.0527533
-1.00493		0.0663876		-0.479233		0.0661882		-0.212542	0.215736			-1.99973		0.0529076
-1.00351		0.0665869		-0.478654	0.0661882			-0.212222		0.2921		-1.99522		0.0530619
-1.00024		0.0667863		-0.47478		0.0663876		-0.211752		0.293139		-1.98726		0.0532161
-0.999626		0.0669856		-0.47423		0.0665869		-0.211493		0.294179		-1.98413		0.0533703
-0.998472		0.067185		-0.47387		0.0667863		-0.211364		0.295218		-1.98329		0.0535246
-0.997768		0.0673844		-0.472427		0.0669856		-0.209012		0.296258		-1.98115		0.0536789
-0.99713		0.0675837		-0.471372		0.067185		-0.208342	0.218274			-1.9804		0.0538331
-0.996958		0.0677831		-0.471164		0.0673844		-0.206825		0.297297		-1.96637	0.030914
-0.994959	0.0529695			-0.470711		0.0675837		-0.20447		0.298337		-1.96499		0.0539874
-0.992358		0.0679825		-0.469254	0.0675837			-0.20442		0.299376		-1.96342		0.0541416
-0.991426		0.0681818		-0.469026		0.0677831		-0.203219		0.300416		-1.95923		0.0542958
-0.990932		0.0683812		-0.468875		0.0679825		-0.203		0.301455		-1.9547		0.0544501
-0.990372		0.0685805		-0.468146		0.0681818		-0.197789		0.302495		-1.95389		0.0546044
-0.99022		0.0687799		-0.467618		0.0683812		-0.195544		0.303534		-1.95269		0.0547586
-0.989489		0.0689793		-0.466377		0.0685805		-0.195206		0.304574		-1.95218		0.0549128
-0.989089	0.0545746			-0.464811		0.0687799		-0.1921		0.305613		-1.95182		0.0550671
-0.987836		0.0691786		-0.464785		0.0689793		-0.191954		0.306653		-1.95127	0.0322581
-0.986722		0.069378		-0.464161		0.0691786		-0.191451		0.307692		-1.94943		0.0552214
-0.98493		0.0695773		-0.461814		0.069378		-0.190503		0.308732		-1.93813		0.0553756
-0.984688		0.0697767		-0.461004		0.0695773		-0.189735		0.309771		-1.93041		0.0555298
-0.984547		0.0699761		-0.460296		0.0697767		-0.189447	0.220812			-1.92853		0.0556841
-0.982606		0.0701754		-0.459658	0.0697767			-0.18755	0.22335			-1.92656		0.0558384
-0.981711		0.0703748		-0.459294		0.0699761		-0.187107		0.310811		-1.92423	0.0336021
-0.980302	0.0561798			-0.456275		0.0701754		-0.183612	0.225888			-1.92161	0.0349462
-0.980299		0.0705742		-0.455578		0.0703748		-0.183406		0.31185		-1.92085		0.0559926
-0.980241	0.0577849			-0.454695		0.0705742		-0.182662		0.31289		-1.91881		0.0561468
-0.978634		0.0707735		-0.454493		0.0707735		-0.182116	0.228426			-1.9181		0.0563011
-0.977454		0.0709729		-0.453227		0.0709729		-0.179429		0.313929		-1.91615		0.0564553
-0.976514		0.0711723		-0.452349		0.0711723		-0.177357	0.230964			-1.91596		0.0566096
-0.976268		0.0713716		-0.45076		0.0713716		-0.177086		0.314969		-1.91343		0.0567638
-0.975058		0.071571		-0.450732		0.071571		-0.176947		0.316008		-1.91182		0.0569181
-0.974995		0.0717703		-0.450534	0.071571			-0.173634		0.317048		-1.91168		0.0570723
-0.974599		0.0719697		-0.450044		0.0717703		-0.168414		0.318087		-1.91161		0.0572266
-0.972695		0.0721691		-0.449848		0.0719697		-0.163071	0.233503			-1.91014		0.0573808
-0.972693		0.0723684		-0.449585		0.0721691		-0.162732	0.236041			-1.90887		0.0575351
-0.972186		0.0725678		-0.449578		0.0723684		-0.162642	0.238579			-1.90722		0.0576893
-0.970962		0.0727672		-0.44912		0.0725678		-0.160376	0.241117			-1.90209		0.0578436
-0.969232		0.0729665		-0.448034		0.0727672		-0.160201		0.319127		-1.90181		0.0579978
-0.96887	0.05939			-0.447029		0.0729665		-0.160046		0.320166		-1.89807		0.0581521
-0.967201		0.0731659		-0.447	0.0729665			-0.154336		0.321206		-1.89758	0.0362903
-0.967147		0.0733652		-0.446824		0.0731659		-0.153277		0.322245		-1.89295		0.0583063
-0.966486		0.0735646		-0.446717		0.0733652		-0.151333		0.323285		-1.89064		0.0584606
-0.965955		0.073764		-0.446661		0.0735646		-0.150936		0.324324		-1.89061		0.0586148
-0.965124		0.0739633		-0.446402		0.073764		-0.150143		0.325364		-1.88928		0.0587691
-0.964632		0.0741627		-0.444146		0.0739633		-0.14947		0.326403		-1.88529		0.0589233
-0.964491		0.074362		-0.443878		0.0741627		-0.146294	0.243655			-1.88319		0.0590776
-0.96424		0.0745614		-0.443775		0.074362		-0.143441	0.246193			-1.87865		0.0592318
-0.963474		0.0747608		-0.443655		0.0745614		-0.139633	0.248731			-1.8771		0.0593861
-0.96169		0.0749601		-0.442076		0.0747608		-0.136198		0.327443		-1.87625		0.0595403
-0.960687		0.0751595		-0.441542		0.0749601		-0.13468		0.328482		-1.87464		0.0596946
-0.958415		0.0753589		-0.441536	0.0749601			-0.134387	0.251269			-1.87387		0.0598488
-0.957362		0.0755582		-0.440223		0.0751595		-0.13375		0.329522		-1.87037		0.0600031
-0.957319		0.0757576		-0.439541		0.0753589		-0.13222	0.253807			-1.86916		0.0601573
-0.956515		0.0759569		-0.438563		0.0755582		-0.130708		0.330561		-1.86792		0.0603116
-0.956296		0.0761563		-0.438302		0.0757576		-0.128881		0.331601		-1.86772		0.0604658
-0.956226		0.0763557		-0.437797		0.0759569		-0.127492	0.256345			-1.86577		0.0606201
-0.955996		0.076555		-0.437768		0.0761563		-0.125839		0.33264		-1.86367		0.0607743
-0.954527		0.0767544		-0.437242		0.0763557		-0.122581		0.33368		-1.86343		0.0609286
-0.952171		0.0769538		-0.437187		0.076555		-0.119431	0.258883			-1.86046		0.0610828
-0.951419		0.0771531		-0.435553		0.0767544		-0.11943	0.261421			-1.86019		0.0612371
-0.950589		0.0773525		-0.434757		0.0769538		-0.11834		0.334719		-1.85829		0.0613913
-0.948578		0.0775518		-0.433817		0.0771531		-0.115315		0.335759		-1.85671		0.0615456
-0.948385		0.0777512		-0.433263		0.0773525		-0.113873		0.336798		-1.85391		0.0616998
-0.947634		0.0779506		-0.432888		0.0775518		-0.111898	0.263959			-1.85214		0.0618541
-0.947528		0.0781499		-0.432871		0.0777512		-0.110733		0.337838		-1.85111		0.0620083
-0.946543		0.0783493		-0.432426		0.0779506		-0.108497		0.338877		-1.84929	0.0376344
-0.94584		0.0785486		-0.432276		0.0781499		-0.108458	0.266497			-1.84348		0.0621626
-0.945679		0.078748		-0.432064	0.0781499			-0.104793		0.339917		-1.84065		0.0623168
-0.944595		0.0789474		-0.431268		0.0783493		-0.104173		0.340956		-1.84023		0.0624711
-0.944084		0.0791467		-0.43091		0.0785486		-0.102195	0.269036			-1.83991		0.0626253
-0.944054		0.0793461		-0.430533		0.078748		-0.101708	0.271574			-1.83209		0.0627796
-0.941805		0.0795455		-0.430446		0.0789474		-0.101309	0.274112			-1.82819		0.0629338
-0.940631		0.0797448		-0.430134		0.0791467		-0.0971441		0.341996		-1.82808		0.0630881
-0.939382		0.0799442		-0.429208	0.0791467			-0.0964253		0.343035		-1.82601		0.0632423
-0.937227		0.0801435		-0.429107		0.0793461		-0.0947111		0.344075		-1.81472	0.0389785
-0.934445		0.0803429		-0.428076	0.0793461			-0.0946653	0.27665			-1.81454		0.0633966
-0.933036		0.0805423		-0.427841		0.0795455		-0.0940178		0.345114		-1.8129		0.0635508
-0.932939		0.0807416		-0.426411		0.0797448		-0.0937652		0.346154		-1.80944		0.0637051
-0.932597		0.080941		-0.42561		0.0799442		-0.0895643		0.347193		-1.80904		0.0638593
-0.931899		0.0811403		-0.424954		0.0801435		-0.0869106		0.348233		-1.80643		0.0640136
-0.93188		0.0813397		-0.424828		0.0803429		-0.0831479		0.349272		-1.80305		0.0641678
-0.928297		0.0815391		-0.424267		0.0805423		-0.0821455	0.279188			-1.80194		0.0643221
-0.927954		0.0817384		-0.424116		0.0807416		-0.0813749		0.350312		-1.80099		0.0644763
-0.927338		0.0819378		-0.423854		0.080941		-0.0795942		0.351351		-1.79622		0.0646306
-0.926645		0.0821372		-0.422035		0.0811403		-0.0795209		0.352391		-1.79458		0.0647848
-0.925862		0.0823365		-0.42118		0.0813397		-0.0795117	0.281726			-1.79236		0.0649391
-0.925134		0.0825359		-0.420713	0.0813397			-0.0794909		0.35343		-1.78797		0.0650933
-0.92475		0.0827352		-0.420602	0.0813397			-0.0771015		0.35447		-1.78676		0.0652476
-0.924621		0.0829346		-0.420334		0.0815391		-0.0752673	0.284264			-1.78613		0.0654018
-0.924039		0.083134		-0.420204		0.0817384		-0.0745736		0.355509		-1.78587		0.0655561
-0.923927		0.0833333		-0.419942		0.0819378		-0.0742017		0.356549		-1.78397		0.0657103
-0.923791		0.0835327		-0.419727		0.0821372		-0.0724447	0.286802			-1.78303		0.0658646
-0.922404		0.0837321		-0.418727		0.0823365		-0.0702538		0.357588		-1.78216		0.0660188
-0.921874		0.0839314		-0.418023	0.0823365			-0.0695465		0.358628		-1.77518	0.0403226
-0.921854		0.0841308		-0.4169		0.0825359		-0.0690486		0.359667		-1.77435		0.0661731
-0.921742		0.0843301		-0.416125		0.0827352		-0.0676537		0.360707		-1.77349		0.0663273
-0.92048		0.0845295		-0.416096		0.0829346		-0.066493	0.28934			-1.77323		0.0664816
-0.920245		0.0847289		-0.415989		0.083134		-0.0596495		0.361746		-1.76678		0.0666358
-0.9192		0.0849282		-0.41454		0.0833333		-0.0564832		0.362786		-1.76431		0.0667901
-0.918759		0.0851276		-0.414451		0.0835327		-0.0552339	0.291878			-1.75292		0.0669443
-0.918102	0.0609952			-0.41442		0.0837321		-0.0546856		0.363825		-1.7528		0.0670986
-0.917567		0.0853269		-0.413785		0.0839314		-0.053688		0.364865		-1.74818		0.0672528
-0.916916		0.0855263		-0.413656		0.0841308		-0.0523509		0.365904		-1.74786		0.0674071
-0.916669		0.0857257		-0.41341		0.0843301		-0.0523067		0.366944		-1.74618		0.0675613
-0.916278		0.085925		-0.413216		0.0845295		-0.0519123	0.294416			-1.74606		0.0677156
-0.915923	0.0626003			-0.412855		0.0847289		-0.0498249		0.367983		-1.74599		0.0678698
-0.915415		0.0861244		-0.412771		0.0849282		-0.0484762		0.369023		-1.74496		0.0680241
-0.914324		0.0863238		-0.41266		0.0851276		-0.046351		0.370062		-1.74475		0.0681783
-0.914187		0.0865231		-0.412006		0.0853269		-0.0459041	0.296954			-1.74415		0.0683326
-0.913576		0.0867225		-0.410967		0.0855263		-0.0457039		0.371102		-1.74276		0.0684868
-0.911849		0.0869218		-0.409906		0.0857257		-0.0456897		0.372141		-1.74264		0.0686411
-0.911773		0.0871212		-0.40932		0.085925		-0.0454783		0.373181		-1.74075	0.0416667
-0.910922		0.0873206		-0.409058		0.0861244		-0.0424551	0.299492			-1.7407		0.0687953
-0.91089		0.0875199		-0.408256		0.0863238		-0.0418118	0.30203			-1.73795		0.0689496
-0.91076		0.0877193		-0.407612		0.0865231		-0.041791		0.37422		-1.73569		0.0691038
-0.910439		0.0879187		-0.406728		0.0867225		-0.0413938		0.37526		-1.73553		0.0692581
-0.910428		0.088118		-0.406397	0.0867225			-0.0407197		0.376299		-1.73201		0.0694123
-0.910324		0.0883174		-0.40557		0.0869218		-0.0369091		0.377339		-1.73023		0.0695666
-0.908957		0.0885168		-0.405059		0.0871212		-0.0361991		0.378378		-1.72672		0.0697208
-0.908774		0.0887161		-0.405006		0.0873206		-0.0354069		0.379418		-1.72576		0.0698751
-0.907895	0.0642055			-0.404481		0.0875199		-0.0346553		0.380457		-1.72498		0.0700293
-0.907683		0.0889155		-0.403842	0.0875199			-0.0328656	0.304569			-1.72329		0.0701836
-0.904764		0.0891148		-0.403563		0.0877193		-0.0301655	0.307107			-1.72056	0.0430108
-0.904221		0.0893142		-0.403532		0.0879187		-0.0293453	0.309645			-1.71985	0.0443548
-0.903722		0.0895136		-0.403503		0.088118		-0.0290106	0.312183			-1.71791	0.0456989
-0.90352		0.0897129		-0.403242		0.0883174		-0.0287492		0.381497		-1.71625		0.0703378
-0.903304		0.0899123		-0.402843		0.0885168		-0.0273754	0.314721			-1.71588		0.0704921
-0.902716		0.0901116		-0.402583		0.0887161		-0.0260207	0.317259			-1.71257	0.047043
-0.901918		0.090311		-0.402401		0.0889155		-0.0241565		0.382536		-1.712		0.0706463
-0.899744		0.0905104		-0.401973		0.0891148		-0.0238496		0.383576		-1.71063	0.0483871
-0.899014		0.0907097		-0.401945		0.0893142		-0.0223175		0.384615		-1.71049	0.0497312
-0.89826		0.0909091		-0.401843		0.0895136		-0.0212819		0.385655		-1.70506		0.0708006
-0.897226		0.0911084		-0.401657		0.0897129		-0.0207174		0.386694		-1.70418		0.0709548
-0.89683		0.0913078		-0.401653		0.0899123		-0.0203299		0.387734		-1.70319		0.071109
-0.896266		0.0915072		-0.401531		0.0901116		-0.0197859	0.319797			-1.70112		0.0712633
-0.896219		0.0917065		-0.401412		0.090311		-0.0146751		0.388773		-1.69744		0.0714175
-0.895127		0.0919059		-0.400393		0.0905104		-0.0146372		0.389813		-1.69721		0.0715718
-0.894932		0.0921053		-0.399866		0.0907097		-0.0142789		0.390852		-1.6969		0.071726
-0.893967		0.0923046		-0.399079		0.0909091		-0.013703		0.391892		-1.69655		0.0718803
-0.892625		0.092504		-0.398708	0.0909091			-0.0135706		0.392931		-1.69555		0.0720346
-0.89122		0.0927034		-0.398572		0.0911084		-0.0125953	0.322335			-1.68624		0.0721888
-0.891029		0.0929027		-0.398269		0.0913078		-0.0104298		0.393971		-1.68137		0.0723431
-0.890653		0.0931021		-0.397276	0.0913078			-0.0100175	0.324873			-1.67807		0.0724973
-0.89046		0.0933014		-0.397179		0.0915072		-0.0085335	0.327411			-1.67635		0.0726515
-0.890398		0.0935008		-0.396753		0.0917065		-0.0065564		0.39501		-1.67422	0.0510753
-0.889918		0.0937002		-0.396585		0.0919059		-0.0061231		0.39605		-1.67274		0.0728058
-0.889869		0.0938995		-0.396397		0.0921053		-0.0053126	0.329949			-1.67257	0.0524194
-0.88909		0.0940989		-0.396028		0.0923046		-0.0011262		0.397089		-1.67166		0.07296
-0.888235		0.0942983		-0.395877		0.092504		0.00077223		0.398129		-1.66875		0.0731143
-0.886991		0.0944976		-0.395814		0.0927034		0.00148009		0.399168		-1.66628		0.0732686
-0.886267		0.094697		-0.39567	0.0927034			0.00151406		0.400208		-1.66244		0.0734228
-0.885696		0.0948963		-0.395427		0.0929027		0.00189048		0.401247		-1.65922		0.0735771
-0.884954		0.0950957		-0.39535		0.0931021		0.00387764		0.402287		-1.65483		0.0737313
-0.884456		0.0952951		-0.395272		0.0933014		0.00412408		0.403326		-1.65327		0.0738855
-0.883825		0.0954944		-0.394996		0.0935008		0.00747275		0.404366		-1.65214		0.0740398
-0.881756		0.0956938		-0.394604		0.0937002		0.00760717	0.332487			-1.65125		0.074194
-0.881378		0.0958931		-0.394441		0.0938995		0.00969996		0.405405		-1.65087		0.0743483
-0.881104		0.0960925		-0.394271		0.0940989		0.010494	0.335025			-1.64983		0.0745026
-0.880251		0.0962919		-0.393728		0.0942983		0.0118002		0.406445		-1.64943		0.0746568
-0.880225	0.0658106			-0.39355	0.0942983			0.0127754	0.337563			-1.6488		0.074811
-0.879816		0.0964912		-0.39341		0.0944976		0.0128409		0.407484		-1.64845		0.0749653
-0.877775		0.0966906		-0.393058		0.094697		0.0134301		0.408524		-1.64825		0.0751195
-0.87618		0.09689		-0.389873		0.0948963		0.0135989		0.409563		-1.64768		0.0752738
-0.876052		0.0970893		-0.389756		0.0950957		0.0139089	0.340102			-1.64284		0.075428
-0.87562		0.0972887		-0.389568		0.0952951		0.0148105		0.410603		-1.64168		0.0755823
-0.873903		0.097488		-0.389356		0.0954944		0.0152788		0.411642		-1.6409		0.0757365
-0.87312		0.0976874		-0.389352		0.0956938		0.0163336		0.412682		-1.635	0.0537634
-0.872371		0.0978868		-0.387998		0.0958931		0.0165466		0.413721		-1.63494		0.0758908
-0.872205		0.0980861		-0.387176		0.0960925		0.0173432		0.414761		-1.63492		0.076045
-0.872019		0.0982855		-0.386799		0.0962919		0.0176716		0.4158		-1.62923		0.0761993
-0.870697		0.0984848		-0.386634	0.0962919			0.0185187		0.41684		-1.62881		0.0763535
-0.869932		0.0986842		-0.38624		0.0964912		0.0198406		0.417879		-1.62583		0.0765078
-0.868486	0.0674157			-0.384978		0.0966906		0.0203435	0.34264			-1.62421		0.076662
-0.868228		0.0988836		-0.384904		0.09689		0.021885		0.418919		-1.62178		0.0768163
-0.866936		0.0990829		-0.383047		0.0970893		0.0220418	0.345178			-1.62149		0.0769705
-0.865028		0.0992823		-0.3823		0.0972887		0.0235179		0.419958		-1.62109		0.0771248
-0.864868	0.0690209			-0.381992		0.097488		0.0238261	0.347716			-1.61993		0.077279
-0.863788	0.070626			-0.381947		0.0976874		0.0256935		0.420998		-1.61925		0.0774333
-0.863324		0.0994817		-0.381307		0.0978868		0.0261815	0.350254			-1.61915		0.0775875
-0.863151		0.099681		-0.38081		0.0980861		0.0267776		0.422037		-1.61903		0.0777418
-0.862851		0.0998804		-0.380733		0.0982855		0.0273572		0.423077		-1.61716		0.077896
-0.861896		0.10008		-0.380504		0.0984848		0.0280854		0.424116		-1.61599		0.0780503
-0.861421		0.100279		-0.379542		0.0986842		0.0310184		0.425156		-1.6147		0.0782045
-0.861225		0.100478		-0.378677		0.0988836		0.0315849		0.426195		-1.61373		0.0783588
-0.859545		0.100678		-0.378555		0.0990829		0.0326726		0.427235		-1.61261		0.078513
-0.858411		0.100877		-0.378204		0.0992823		0.0332836	0.352792			-1.61226		0.0786673
-0.857907		0.101077		-0.376713	0.0992823			0.0335025		0.428274		-1.61208		0.0788215
-0.857704		0.101276		-0.376267		0.0994817		0.03447		0.429314		-1.60734		0.0789758
-0.856683		0.101475		-0.375294		0.099681		0.035059		0.430353		-1.60561		0.07913
-0.855863		0.101675		-0.375165		0.0998804		0.0384164		0.431393		-1.60461		0.0792843
-0.855393		0.101874		-0.374619		0.10008		0.0388839		0.432432		-1.60029		0.0794385
-0.853336	0.0722311			-0.374553		0.100279		0.0391616		0.433472		-1.59656		0.0795928
-0.852939		0.102073		-0.373682	0.100279			0.0395753	0.35533			-1.59534		0.079747
-0.852623		0.102273		-0.372781		0.100478		0.0397764		0.434511		-1.59496		0.0799013
-0.852213		0.102472		-0.372639		0.100678		0.0399882		0.43659		-1.59402		0.0800555
-0.852128		0.102671		-0.372361		0.100877		0.0416642		0.43763		-1.59147		0.0802098
-0.852128	0.0738363			-0.371636		0.101077		0.0423611		0.438669		-1.59003	0.0551075
-0.852078		0.102871		-0.371463		0.101276		0.0427079		0.439709		-1.58933		0.080364
-0.851424		0.10307		-0.370321		0.101475		0.0440152		0.440748		-1.58912		0.0805183
-0.851145		0.10327		-0.369909		0.101675		0.0465215		0.441788		-1.58846		0.0806725
-0.850996		0.103469		-0.368737		0.101874		0.0476016		0.442827		-1.5879	0.0564516
-0.850826		0.103668		-0.368523		0.102073		0.0476628		0.443867		-1.58759		0.0808268
-0.850348		0.103868		-0.368183		0.102273		0.0506802		0.444906		-1.58534		0.080981
-0.850245		0.104067		-0.367767		0.102472		0.0525006	0.357868			-1.5852		0.0811353
-0.850089		0.104266		-0.367339		0.102671		0.0528354		0.445946		-1.58516		0.0812895
-0.845762		0.104466		-0.366999	0.102671			0.0553148	0.360406			-1.58469		0.0814438
-0.844776	0.0754414			-0.365743		0.102871		0.0558925		0.446985		-1.58377		0.081598
-0.843249		0.104665		-0.364223		0.10307		0.0583678	0.362944			-1.57928		0.0817523
-0.842874		0.104864		-0.364133		0.10327		0.0583845		0.448025		-1.57734		0.0819065
-0.842726		0.105064		-0.36396		0.103469		0.0600249	0.365482			-1.57706		0.0820608
-0.842389		0.105263		-0.36384	0.103469			0.0601086		0.449064		-1.57561		0.082215
-0.841896		0.105463		-0.363268	0.103469			0.0617127		0.450104		-1.57408		0.0823693
-0.841342		0.105662		-0.36323		0.103668		0.0660589		0.451143		-1.57231		0.0825235
-0.840787		0.105861		-0.362963		0.103868		0.0674944		0.452183		-1.57222		0.0826778
-0.839717		0.106061		-0.362378		0.104067		0.0690706		0.453222		-1.57075	0.0577957
-0.839457		0.10626		-0.362058		0.104266		0.0705126	0.36802			-1.56795		0.082832
-0.838474	0.0770466			-0.361636		0.104466		0.0710113		0.454262		-1.56772		0.0829863
-0.837158	0.0786517			-0.361418	0.104466			0.0729774		0.455301		-1.56738		0.0831405
-0.836127	0.0802568			-0.361359		0.104665		0.0741189		0.456341		-1.56696		0.0832948
-0.835944		0.106459		-0.361327		0.104864		0.0749299		0.45738		-1.56346		0.083449
-0.835938		0.106659		-0.361203		0.105064		0.0774096		0.45842		-1.56345		0.0836033
-0.835788	0.081862			-0.360856		0.105263		0.0781066	0.370558			-1.56291		0.0837575
-0.835634		0.106858		-0.360654		0.105463		0.0781341		0.459459		-1.56213		0.0839118
-0.834954		0.107057		-0.360606		0.105662		0.079128	0.373096			-1.55831	0.0591398
-0.834912		0.107257		-0.360304	0.105662			0.079736	0.375635			-1.55825		0.084066
-0.83491		0.107456		-0.359918		0.105861		0.0805725		0.460499		-1.5576		0.0842203
-0.834457		0.107656		-0.35952		0.106061		0.0811668	0.378173			-1.557		0.0843745
-0.832867		0.107855		-0.359478		0.10626		0.0833887		0.461538		-1.55545		0.0845288
-0.832387		0.108054		-0.359429		0.106459		0.0841882		0.462578		-1.55357		0.084683
-0.832084		0.108254		-0.359426		0.106659		0.0862695		0.463617		-1.55318		0.0848373
-0.832049		0.108453		-0.35898		0.106858		0.0868911		0.464657		-1.55074		0.0849915
-0.832021		0.108652		-0.358796	0.106858			0.0891215		0.465696		-1.5507		0.0851458
-0.831935		0.108852		-0.358755		0.107057		0.0892629		0.466736		-1.54353		0.0853
-0.831318		0.109051		-0.358069		0.107257		0.0900454		0.467775		-1.54331		0.0854543
-0.830933		0.10925		-0.357859		0.107456		0.0914266		0.468815		-1.54221		0.0856085
-0.827979		0.10945		-0.356581		0.107656		0.0996067		0.469854		-1.54144		0.0857628
-0.827331		0.109649		-0.356376		0.107855		0.101174		0.470894		-1.54065		0.085917
-0.824806		0.109848		-0.356049		0.108054		0.10176		0.471933		-1.53968		0.0860713
-0.824517		0.110048		-0.355929		0.108254		0.104201		0.472973		-1.53941		0.0862255
-0.824332		0.110247		-0.355656		0.108453		0.106149	0.380711			-1.53908		0.0863798
-0.821901		0.110447		-0.355438		0.108652		0.108187		0.474012		-1.53767		0.086534
-0.821274		0.110646		-0.355412		0.108852		0.108701	0.383249			-1.53761		0.0866883
-0.820819		0.110845		-0.354795		0.109051		0.108731		0.475052		-1.53663		0.0868425
-0.820712		0.111045		-0.35418		0.10925		0.110443		0.476091		-1.5348	0.0604839
-0.819708		0.111244		-0.353801		0.10945		0.110507	0.385787			-1.53145		0.0869968
-0.819536		0.111443		-0.353421		0.109649		0.112662	0.388325			-1.52721		0.087151
-0.819254		0.111643		-0.353419		0.109848		0.113162		0.477131		-1.52718		0.0873053
-0.818684	0.0834671			-0.353187		0.110048		0.113361	0.390863			-1.52564		0.0874595
-0.81828		0.111842		-0.3522		0.110247		0.11394	0.393401			-1.52427		0.0876138
-0.818065		0.112041		-0.352196		0.110447		0.11703	0.395939			-1.52339		0.087768
-0.817039		0.112241		-0.351976	0.110447			0.117917		0.47817		-1.52263		0.0879223
-0.816828		0.11244		-0.351621		0.110646		0.117987		0.47921		-1.52027		0.0880765
-0.815098		0.11264		-0.351267		0.110845		0.121704		0.480249		-1.51995		0.0882308
-0.814105		0.112839		-0.351243		0.111045		0.122707		0.481289		-1.51974		0.088385
-0.812512		0.113038		-0.351187		0.111244		0.122835		0.482328		-1.5129		0.0885393
-0.812236	0.0850722			-0.351011		0.111443		0.123188		0.483368		-1.51037		0.0886935
-0.811724		0.113238		-0.350776	0.111443			0.123649	0.398477			-1.50876		0.0888478
-0.81151		0.113437		-0.350686		0.111643		0.129245		0.484407		-1.50493		0.089002
-0.81086	0.0866774			-0.350332		0.111842		0.131218		0.485447		-1.5041		0.0891563
-0.810495		0.113636		-0.350235		0.112041		0.13364		0.486486		-1.50275		0.0893105
-0.810439		0.113836		-0.349573		0.112241		0.134449		0.487526		-1.50224		0.0894647
-0.810222		0.114035		-0.34935		0.11244		0.134711		0.488565		-1.50118		0.089619
-0.810197		0.114234		-0.34889		0.11264		0.142105		0.489605		-1.49967	0.061828
-0.809958		0.114434		-0.348687		0.112839		0.142569		0.490644		-1.49848		0.0897732
-0.809007		0.114633		-0.348201		0.113038		0.143995		0.491684		-1.49718		0.0899275
-0.808653	0.0882825			-0.348194		0.113238		0.145723		0.492723		-1.49602		0.0900818
-0.807953		0.114833		-0.347971		0.113437		0.147466		0.493763		-1.49522		0.090236
-0.80793		0.115032		-0.347698		0.113636		0.148945	0.401015			-1.49483	0.063172
-0.807221		0.115231		-0.347626		0.113836		0.149115	0.403553			-1.49403		0.0903903
-0.805794		0.115431		-0.347287		0.114035		0.149217	0.406091			-1.49395		0.0905445
-0.805632		0.11563		-0.347084		0.114234		0.149295	0.408629			-1.49363		0.0906987
-0.805566		0.115829		-0.34708	0.114234			0.150278		0.494802		-1.4915		0.090853
-0.804054		0.116029		-0.347027		0.114434		0.15108	0.411168			-1.49065		0.0910072
-0.803739		0.116228		-0.346818		0.114633		0.153387		0.495842		-1.49011		0.0911615
-0.803548		0.116427		-0.346722		0.114833		0.15993		0.496881		-1.49001		0.0913158
-0.802745		0.116627		-0.346683	0.114833			0.16061		0.497921		-1.48879		0.09147
-0.802002		0.116826		-0.346372		0.115032		0.160794		0.49896		-1.48631		0.0916243
-0.801935		0.117026		-0.346157		0.115231		0.161956		0.5		-1.48462		0.0917785
-0.800279	0.0898876			-0.345832	0.115231			0.162848	0.413706			-1.48341		0.0919327
-0.798926		0.117225		-0.345351		0.115431		0.163289	0.416244			-1.48168	0.0645161
-0.798573		0.117424		-0.345037		0.11563		0.166855	0.418782			-1.47935		0.092087
-0.797739		0.117624		-0.344822		0.115829		0.167435		0.501039		-1.47787	0.0658602
-0.797378		0.117823		-0.344777		0.116029		0.16748	0.42132			-1.47438		0.0922412
-0.795722		0.118022		-0.343846		0.116228		0.168093		0.502079		-1.46967		0.0923955
-0.795485		0.118222		-0.343769	0.116228			0.1681	0.423858			-1.46752		0.0925498
-0.79511		0.118421		-0.343566		0.116427		0.168408		0.503119		-1.46704		0.092704
-0.794389		0.11862		-0.343415		0.116627		0.176696		0.504158		-1.46689		0.0928582
-0.793354		0.11882		-0.343306		0.116826		0.180843	0.426396			-1.46472	0.0672043
-0.793352		0.119019		-0.343146		0.117026		0.182041	0.428934			-1.46461		0.0930125
-0.792781	0.0914928			-0.342691		0.117225		0.182498	0.431472			-1.45953		0.0931667
-0.79229		0.119219		-0.342518		0.117424		0.18266	0.43401			-1.45868		0.093321
-0.791771		0.119418		-0.341962		0.117624		0.183883		0.505198		-1.4575		0.0934752
-0.790133		0.119617		-0.341875		0.117823		0.185605		0.506237		-1.45675		0.0936295
-0.789995		0.119817		-0.341809		0.118022		0.186411		0.507277		-1.45584		0.0937837
-0.789949		0.120016		-0.341702		0.118222		0.188648	0.436548			-1.45583		0.093938
-0.788848		0.120215		-0.341484		0.118421		0.189893	0.439086			-1.45177		0.0940922
-0.788285		0.120415		-0.341126		0.11862		0.190253		0.508316		-1.45139		0.0942465
-0.787726	0.0930979			-0.34096	0.11862			0.191276		0.509356		-1.45059		0.0944007
-0.785683		0.120614		-0.34095		0.11882		0.192322		0.510395		-1.44955		0.094555
-0.785252		0.120813		-0.340734		0.119019		0.196199	0.441624			-1.44852		0.0947092
-0.784787		0.121013		-0.340459		0.119219		0.196686		0.511435		-1.44695		0.0948635
-0.784001		0.121212		-0.340343		0.119418		0.197457		0.512474		-1.44598		0.0950177
-0.78189		0.121411		-0.33918	0.119418			0.199226		0.513514		-1.44574		0.095172
-0.780575		0.121611		-0.339116		0.119617		0.200233		0.514553		-1.44494		0.0953262
-0.780383		0.12181		-0.339081		0.119817		0.201872		0.515593		-1.44417		0.0954805
-0.779483		0.12201		-0.338929		0.120016		0.20314		0.516632		-1.44364		0.0956347
-0.779262		0.122209		-0.338714		0.120215		0.203935		0.517672		-1.44286		0.095789
-0.779123		0.122408		-0.338563	0.120215			0.20395	0.444162			-1.44285		0.0959432
-0.777513		0.122608		-0.337828		0.120415		0.204386		0.518711		-1.44272		0.0960975
-0.777104		0.122807		-0.337043		0.120614		0.204891		0.519751		-1.43969		0.0962517
-0.776457		0.123006		-0.337035		0.120813		0.204939	0.446701			-1.43934		0.096406
-0.775699		0.123206		-0.336914		0.121013		0.205169	0.449239			-1.436		0.0965602
-0.774534		0.123405		-0.336834		0.121212		0.206675	0.451777			-1.43453	0.0685484
-0.774146		0.123604		-0.336641		0.121411		0.206721		0.52079		-1.43451		0.0967145
-0.773731	0.094703			-0.335889		0.121611		0.207269		0.52183		-1.43275		0.0968687
-0.773258		0.123804		-0.335869		0.12181		0.207642		0.522869		-1.43125		0.097023
-0.773015		0.124003		-0.335563		0.12201		0.207972		0.523909		-1.43071		0.0971772
-0.772455		0.124203		-0.335224		0.122209		0.208052		0.524948		-1.4293		0.0973315
-0.772214		0.124402		-0.335213		0.122408		0.20837		0.525988		-1.42874		0.0974857
-0.771735		0.124601		-0.33501	0.122408			0.20911		0.527027		-1.42696		0.09764
-0.771514		0.124801		-0.334799		0.122608		0.209422		0.528067		-1.4265		0.0977942
-0.771443		0.125		-0.334793		0.122807		0.211274		0.529106		-1.42649		0.0979485
-0.76995		0.125199		-0.334696		0.123006		0.21132		0.530146		-1.42346		0.0981027
-0.768973		0.125399		-0.334647		0.123206		0.217581		0.531185		-1.42327		0.098257
-0.768276		0.125598		-0.334168		0.123405		0.218918		0.532225		-1.41787		0.0984112
-0.767418		0.125797		-0.334088		0.123604		0.219989		0.533264		-1.41747		0.0985655
-0.767129		0.125997		-0.333455		0.123804		0.2201		0.534304		-1.41653		0.0987197
-0.766429		0.126196		-0.33307		0.124003		0.220401		0.535343		-1.41044	0.0698925
-0.766102		0.126396		-0.332896		0.124203		0.222072		0.536383		-1.41042		0.098874
-0.765089		0.126595		-0.332804		0.124402		0.224087		0.537422		-1.40815		0.0990282
-0.764968		0.126794		-0.332549		0.124601		0.228464	0.454315			-1.4078		0.0991825
-0.764771		0.126994		-0.332027		0.124801		0.229047		0.538462		-1.40724		0.0993367
-0.763838		0.127193		-0.331964		0.125		0.229683		0.539501		-1.40615		0.099491
-0.763425	0.0963082			-0.331824		0.125199		0.229945		0.540541		-1.40484		0.0996452
-0.763126		0.127392		-0.331556		0.125399		0.230535		0.54158		-1.40259		0.0997995
-0.762712		0.127592		-0.331388		0.125598		0.230731	0.456853			-1.40228		0.0999537
-0.76252		0.127791		-0.331154		0.125797		0.23143		0.54262		-1.39988		0.100108
-0.761161		0.12799		-0.330731		0.125997		0.233625	0.459391			-1.39474		0.100262
-0.760985		0.12819		-0.330628		0.126196		0.235419		0.543659		-1.39324		0.100416
-0.760701		0.128389		-0.330395		0.126396		0.237502	0.461929			-1.39293		0.100571
-0.760697		0.128589		-0.330371		0.126595		0.238126		0.544699		-1.39254		0.100725
-0.760216		0.128788		-0.330313		0.126794		0.239619		0.545738		-1.39238		0.100879
-0.759982		0.128987		-0.330173		0.126994		0.239693		0.546778		-1.39181		0.101033
-0.759702		0.129187		-0.330109		0.127193		0.240387		0.547817		-1.391		0.101188
-0.759185		0.129386		-0.329926		0.127392		0.241402		0.548857		-1.39083		0.101342
-0.759007		0.129585		-0.329468		0.127592		0.241688	0.464467			-1.39077	0.0712366
-0.758872		0.129785		-0.329348		0.127791		0.242145		0.549896		-1.3886		0.101496
-0.757544		0.129984		-0.32923	0.127791			0.242379	0.467005			-1.38771		0.10165
-0.756925		0.130183		-0.328772		0.12799		0.242579		0.550936		-1.38314		0.101805
-0.756764		0.130383		-0.32857		0.12819		0.243098	0.469543			-1.38286		0.101959
-0.756726		0.130582		-0.328097	0.12819			0.243225		0.551975		-1.38269		0.102113
-0.755938		0.130781		-0.328046		0.128389		0.243286	0.472081			-1.37759		0.102267
-0.755177		0.130981		-0.32768		0.128589		0.245036	0.474619			-1.37484		0.102422
-0.754567		0.13118		-0.327585		0.128788		0.245239		0.553015		-1.37224		0.102576
-0.753576		0.13138		-0.327036		0.128987		0.245458		0.554054		-1.3702		0.10273
-0.752598		0.131579		-0.326847		0.129187		0.246226		0.555094		-1.36991		0.102884
-0.75246		0.131778		-0.326462	0.129187			0.246866		0.556133		-1.36732		0.103039
-0.751993		0.131978		-0.326345		0.129386		0.249254		0.557173		-1.36595		0.103193
-0.750744		0.132177		-0.326109		0.129585		0.249597	0.477157			-1.36427		0.103347
-0.750098		0.132376		-0.325959	0.129585			0.251109	0.479695			-1.36415		0.103501
-0.749938		0.132576		-0.325919		0.129785		0.251502		0.558212		-1.36355		0.103656
-0.749274	0.0979133			-0.325531		0.129984		0.252751	0.482233			-1.36218		0.10381
-0.749125		0.132775		-0.325426		0.130183		0.253422		0.559252		-1.36177		0.103964
-0.748277		0.132974		-0.325078		0.130383		0.25362	0.484772			-1.36159	0.0725806
-0.747796		0.133174		-0.32503	0.130383			0.254985	0.48731			-1.36054		0.104118
-0.747487		0.133373		-0.324157		0.130582		0.255775		0.560291		-1.36033		0.104273
-0.747374		0.133573		-0.324135		0.130781		0.256191		0.561331		-1.35905		0.104427
-0.746755		0.133772		-0.323966	0.130781			0.257174		0.56237		-1.35853		0.104581
-0.745326		0.133971		-0.323505		0.130981		0.25766		0.56341		-1.35796		0.104735
-0.745136	0.0995185			-0.323228		0.13118		0.260077		0.564449		-1.35435		0.10489
-0.7451		0.134171		-0.322741		0.13138		0.263328		0.565489		-1.35273		0.105044
-0.744981		0.13437		-0.322566		0.131579		0.263387	0.489848			-1.35236		0.105198
-0.743748	0.101124			-0.322472		0.131778		0.264166		0.566528		-1.35223		0.105352
-0.742993		0.134569		-0.322316	0.131778			0.265257	0.492386			-1.35094		0.105507
-0.74125		0.134769		-0.321996		0.131978		0.267692		0.567568		-1.34941		0.105661
-0.740597		0.134968		-0.321928		0.132177		0.267867		0.568607		-1.3489		0.105815
-0.740352		0.135167		-0.321785		0.132376		0.26847		0.569647		-1.34759		0.105969
-0.739869		0.135367		-0.32058		0.132576		0.270248		0.570686		-1.34629		0.106124
-0.739502		0.135566		-0.320536		0.132775		0.270847	0.494924			-1.34603		0.106278
-0.737538		0.135766		-0.319977		0.132974		0.272352		0.571726		-1.34502		0.106432
-0.737225		0.135965		-0.319934		0.133174		0.273001		0.572765		-1.3438	0.0739247
-0.736581		0.136164		-0.319905	0.133174			0.274696	0.497462			-1.34351		0.106586
-0.736015		0.136364		-0.319746		0.133373		0.276933	0.5			-1.33997		0.106741
-0.735854	0.102729			-0.319613		0.133573		0.27799		0.573805		-1.33862		0.106895
-0.734909		0.136563		-0.319554		0.133772		0.28003		0.574844		-1.33727		0.107049
-0.734707		0.136762		-0.319513		0.133971		0.281218		0.575884		-1.33673		0.107203
-0.734501		0.136962		-0.31946		0.134171		0.283507		0.576923		-1.33516		0.107358
-0.73272		0.137161		-0.319173		0.13437		0.284592	0.502538			-1.33258		0.107512
-0.732624		0.13736		-0.318919		0.134569		0.284839		0.577963		-1.3316		0.107666
-0.732447		0.13756		-0.318669		0.134769		0.284983		0.579002		-1.33104		0.10782
-0.731449		0.137759		-0.318378		0.134968		0.287294		0.580042		-1.32998		0.107975
-0.729566		0.137959		-0.318366		0.135167		0.288917		0.581081		-1.32908		0.108129
-0.729257		0.138158		-0.318247	0.135167			0.289313	0.505076			-1.32838		0.108283
-0.729212		0.138357		-0.318201		0.135367		0.289717		0.582121		-1.32836		0.108437
-0.728441		0.138557		-0.317405		0.135566		0.292055	0.507614			-1.32806		0.108592
-0.728398		0.138756		-0.317195		0.135766		0.293115		0.58316		-1.32804	0.0752688
-0.727632		0.138955		-0.317182		0.135965		0.293504		0.5842		-1.32654		0.108746
-0.727487		0.139155		-0.316883		0.136164		0.293716	0.510152			-1.32565		0.1089
-0.726721		0.139354		-0.316877		0.136364		0.299853		0.585239		-1.32461		0.109054
-0.726648		0.139553		-0.316637		0.136563		0.299876		0.586279		-1.32308		0.109209
-0.726503		0.139753		-0.31638		0.136762		0.30024		0.587318		-1.32302		0.109363
-0.725695		0.139952		-0.315471		0.136962		0.302162		0.588358		-1.32254		0.109517
-0.725505		0.140152		-0.314777		0.137161		0.302162		0.589397		-1.32199		0.109671
-0.725463		0.140351		-0.314516		0.13736		0.306538		0.590437		-1.32146		0.109826
-0.7254		0.14055		-0.313824		0.13756		0.307339		0.591476		-1.31857	0.0766129
-0.725381		0.14075		-0.313722		0.137759		0.30758		0.592516		-1.3183		0.10998
-0.724915		0.140949		-0.313428		0.137959		0.31058		0.593555		-1.31571	0.077957
-0.724063		0.141148		-0.313358		0.138158		0.310697		0.594595		-1.31459		0.110134
-0.723797	0.104334			-0.313258		0.138357		0.31496	0.51269			-1.31101		0.110288
-0.723673		0.141348		-0.312964		0.138557		0.315293	0.515228			-1.31097		0.110443
-0.723564		0.141547		-0.312409		0.138756		0.316439		0.595634		-1.30821		0.110597
-0.723535		0.141746		-0.312072		0.138955		0.317441	0.517767			-1.30579	0.0793011
-0.723205		0.141946		-0.311919		0.139155		0.320515		0.596674		-1.30467		0.110751
-0.722324		0.142145		-0.311716		0.139354		0.320777		0.597713		-1.30452		0.110905
-0.721475		0.142345		-0.311605		0.139553		0.321427		0.598753		-1.30449		0.11106
-0.719736		0.142544		-0.311274		0.139753		0.322469		0.599792		-1.30449		0.111214
-0.718253	0.105939			-0.311272		0.139952		0.323076		0.600832		-1.30368		0.111368
-0.71731		0.142743		-0.310585	0.139952			0.326778		0.601871		-1.30148		0.111522
-0.716944		0.142943		-0.30936		0.140152		0.32748		0.602911		-1.30146	0.0806452
-0.716393		0.143142		-0.308818		0.140351		0.328858	0.520305			-1.29955	0.0819892
-0.716153	0.107544			-0.308753		0.14055		0.32934		0.60395		-1.29941	0.0833333
-0.715437		0.143341		-0.308221		0.14075		0.32961	0.522843			-1.29786		0.111677
-0.714701	0.109149			-0.307638		0.140949		0.329906		0.60499		-1.29749		0.111831
-0.71421		0.143541		-0.307506		0.141148		0.330079		0.606029		-1.29713		0.111985
-0.713475		0.14374		-0.307425		0.141348		0.330303	0.525381			-1.29271		0.112139
-0.713263		0.143939		-0.307329		0.141547		0.330305		0.607069		-1.29221		0.112294
-0.713206		0.144139		-0.307059		0.141746		0.331579	0.527919			-1.28917		0.112448
-0.7128		0.144338		-0.306139	0.141746			0.33177		0.608108		-1.28875		0.112602
-0.712774		0.144537		-0.306022		0.141946		0.331929	0.530457			-1.28705		0.112756
-0.712634		0.144737		-0.30598	0.141946			0.334376	0.532995			-1.28659	0.0846774
-0.712018		0.144936		-0.305974		0.142145		0.338339		0.609148		-1.28581		0.112911
-0.711048		0.145136		-0.305867		0.142345		0.338746		0.610187		-1.2846		0.113065
-0.710607		0.145335		-0.305475	0.142345			0.339778	0.535533			-1.283		0.113219
-0.710178		0.145534		-0.304776		0.142544		0.339784		0.611227		-1.28134		0.113373
-0.709711		0.145734		-0.304709		0.142743		0.339896		0.612266		-1.28127		0.113528
-0.709308	0.110754			-0.303853		0.142943		0.340075		0.613306		-1.28076		0.113682
-0.708548	0.11236			-0.30344	0.142943			0.340513		0.614345		-1.28051		0.113836
-0.70847		0.145933		-0.303348		0.143142		0.340733		0.615385		-1.27895		0.11399
-0.707196		0.146132		-0.303254		0.143341		0.342295		0.616424		-1.27887		0.114145
-0.70617	0.113965			-0.303152		0.143541		0.342296	0.538071			-1.27818		0.114299
-0.705817		0.146332		-0.303118		0.14374		0.343352	0.540609			-1.27339		0.114453
-0.705748		0.146531		-0.302829		0.143939		0.343545		0.617464		-1.27236		0.114607
-0.705618		0.14673		-0.30263		0.144139		0.346275		0.618503		-1.27201		0.114762
-0.705067		0.14693		-0.302563		0.144338		0.347337		0.619543		-1.272		0.114916
-0.704337		0.147129		-0.302098		0.144537		0.347449		0.620582		-1.27061		0.11507
-0.703653		0.147329		-0.302053		0.144737		0.349336	0.543147			-1.27056		0.115224
-0.703622		0.147528		-0.301814	0.144737			0.349654		0.621622		-1.26842		0.115379
-0.702898		0.147727		-0.301606	0.144737			0.350061		0.622661		-1.26711	0.0860215
-0.702651		0.147927		-0.301428		0.144936		0.350109	0.545685			-1.26496		0.115533
-0.701947		0.148126		-0.301414		0.145136		0.350655		0.623701		-1.26457		0.115687
-0.70191		0.148325		-0.301247		0.145335		0.351003		0.62474		-1.2634		0.115841
-0.701318		0.148525		-0.300928		0.145534		0.351885		0.62578		-1.26303		0.115996
-0.701188		0.148724		-0.300872		0.145734		0.352315	0.548223			-1.26297	0.0873656
-0.701011		0.148923		-0.300745		0.145933		0.352421		0.626819		-1.26275	0.0887097
-0.70038		0.149123		-0.30069		0.146132		0.353627		0.627859		-1.25815		0.11615
-0.700069		0.149322		-0.300543	0.146132			0.355049	0.550761			-1.25636		0.116304
-0.699182	0.11557			-0.300264		0.146332		0.355502		0.628898		-1.25577	0.0900538
-0.698998		0.149522		-0.300089	0.146332			0.35915		0.629938		-1.25556	0.0913979
-0.69792		0.149721		-0.299868		0.146531		0.36334		0.630977		-1.25546		0.116458
-0.697138	0.117175			-0.299867		0.14673		0.36407	0.553299			-1.2545		0.116613
-0.696586		0.14992		-0.299641		0.14693		0.366094		0.632017		-1.25329		0.116767
-0.694949		0.15012		-0.299252		0.147129		0.36645	0.555838			-1.25289		0.116921
-0.693813		0.150319		-0.299042		0.147329		0.367382		0.633056		-1.25283		0.117075
-0.693463		0.150518		-0.29868		0.147528		0.367472	0.558376			-1.25271		0.11723
-0.692782		0.150718		-0.298638		0.147727		0.367709	0.560914			-1.24983		0.117384
-0.692769		0.150917		-0.298505	0.147727			0.368862	0.563452			-1.24928		0.117538
-0.692467		0.151116		-0.298334		0.147927		0.36915	0.56599			-1.24867		0.117692
-0.692434		0.151316		-0.298276		0.148126		0.369435		0.634096		-1.24863		0.117847
-0.691958		0.151515		-0.297416		0.148325		0.37002		0.635135		-1.24821		0.118001
-0.691878		0.151715		-0.297386		0.148525		0.370554		0.636175		-1.24777		0.118155
-0.691866		0.151914		-0.29689		0.148724		0.370965		0.637214		-1.2475		0.118309
-0.691518		0.152113		-0.296804		0.148923		0.371902		0.638254		-1.24682		0.118464
-0.690304		0.152313		-0.296097		0.149123		0.372497		0.639293		-1.24585	0.0927419
-0.690053		0.152512		-0.295905		0.149322		0.373609		0.640333		-1.24582		0.118618
-0.689255		0.152711		-0.295597		0.149522		0.376126	0.568528			-1.24469		0.118772
-0.689194		0.152911		-0.295529		0.149721		0.376524		0.641372		-1.24464		0.118926
-0.688645	0.11878			-0.295335		0.14992		0.376685		0.642412		-1.24441		0.119081
-0.688424		0.15311		-0.294951		0.15012		0.376978	0.571066			-1.24426		0.119235
-0.685645		0.153309		-0.294905		0.150319		0.379878	0.573604			-1.24256		0.119389
-0.685637		0.153509		-0.294467	0.150319			0.380102		0.643451		-1.24154		0.119543
-0.685574		0.153708		-0.293951		0.150518		0.382544		0.644491		-1.2391		0.119698
-0.685508		0.153908		-0.29382	0.150518			0.383197	0.576142			-1.23886		0.119852
-0.68535		0.154107		-0.293578		0.150718		0.384202		0.64553		-1.23862		0.120006
-0.685279		0.154306		-0.293342		0.150917		0.387582	0.57868			-1.23565		0.12016
-0.68511		0.154506		-0.292335		0.151116		0.392146	0.581218			-1.23555		0.120315
-0.684959		0.154705		-0.291345		0.151316		0.394329		0.64657		-1.23403		0.120469
-0.684703		0.154904		-0.291105		0.151515		0.395412	0.583756			-1.23315	0.094086
-0.684481		0.155104		-0.291096		0.151715		0.396186		0.647609		-1.23181		0.120623
-0.683105		0.155303		-0.290998		0.151914		0.397364		0.648649		-1.23073		0.120777
-0.682432		0.155502		-0.290885		0.152113		0.397578		0.649688		-1.23048	0.0954301
-0.682409		0.155702		-0.29085	0.152113			0.398443		0.650728		-1.23044		0.120932
-0.682198	0.120385			-0.290837		0.152313		0.398942		0.651767		-1.22984		0.121086
-0.682169		0.155901		-0.290654		0.152512		0.398988		0.652807		-1.22935		0.12124
-0.681664		0.1561		-0.290223	0.152512			0.399616		0.653846		-1.22704		0.121394
-0.680754		0.1563		-0.2899	0.152512			0.400271		0.654886		-1.22664		0.121549
-0.679455		0.156499		-0.289629		0.152711		0.402205		0.655925		-1.22592		0.121703
-0.679383		0.156699		-0.289583		0.152911		0.408131		0.656965		-1.22536		0.121857
-0.679318		0.156898		-0.289518		0.15311		0.409262		0.658004		-1.22348		0.122011
-0.679036		0.157097		-0.289507		0.153309		0.409448		0.659044		-1.22217		0.122166
-0.678534	0.12199			-0.288448		0.153509		0.409572		0.660083		-1.22202	0.0967742
-0.678162		0.157297		-0.288259		0.153708		0.409668		0.661123		-1.22119		0.12232
-0.677999		0.157496		-0.287896		0.153908		0.411877		0.662162		-1.22021		0.122474
-0.677048		0.157695		-0.287564		0.154107		0.413185		0.663202		-1.21947		0.122628
-0.676966		0.157895		-0.28752		0.154306		0.413205		0.664241		-1.21919		0.122783
-0.676606	0.123596			-0.287355		0.154506		0.414419		0.665281		-1.21723	0.0981183
-0.676578		0.158094		-0.286529		0.154705		0.415111	0.586294			-1.21684	0.0994624
-0.675578		0.158293		-0.286425		0.154904		0.415152		0.66632		-1.21656	0.100806
-0.675235		0.158493		-0.286393	0.154904			0.415315		0.66736		-1.21637		0.122937
-0.675043		0.158692		-0.286053		0.155104		0.415356	0.588832			-1.21633		0.123091
-0.674791		0.158892		-0.285982	0.155104			0.415666		0.668399		-1.21576		0.123245
-0.674316		0.159091		-0.285719	0.155104			0.41636		0.669439		-1.21557		0.1234
-0.674236		0.15929		-0.285287		0.155303		0.417602	0.591371			-1.21402		0.123554
-0.674013		0.15949		-0.285085		0.155502		0.418597		0.670478		-1.21276		0.123708
-0.67398		0.159689		-0.284878		0.155702		0.41879		0.671518		-1.21276		0.123862
-0.673947		0.159888		-0.284329		0.155901		0.419645	0.593909			-1.20977	0.102151
-0.672157		0.160088		-0.284017		0.1561		0.420438	0.596447			-1.20875		0.124017
-0.671553		0.160287		-0.283496		0.1563		0.420987	0.598985			-1.20866		0.124171
-0.671531		0.160486		-0.283171		0.156499		0.421351		0.672557		-1.20592		0.124325
-0.670806		0.160686		-0.282637		0.156699		0.421469		0.673597		-1.2049		0.124479
-0.670718		0.160885		-0.282469		0.156898		0.422103		0.674636		-1.20349		0.124634
-0.670434		0.161085		-0.282203		0.157097		0.422756		0.675676		-1.20242		0.124788
-0.67017		0.161284		-0.282096		0.157297		0.423189		0.676715		-1.20212		0.124942
-0.670062		0.161483		-0.282046		0.157496		0.423618		0.677755		-1.20127		0.125096
-0.67002		0.161683		-0.281801		0.157695		0.424244	0.601523			-1.20093		0.125251
-0.66971		0.161882		-0.281771		0.157895		0.42462	0.604061			-1.20041		0.125405
-0.669561		0.162081		-0.281755		0.158094		0.426999	0.606599			-1.19921	0.103495
-0.669235		0.162281		-0.281051		0.158293		0.429228		0.678794		-1.19849		0.125559
-0.669068		0.16248		-0.280824		0.158493		0.429318		0.679834		-1.19802		0.125713
-0.669057		0.162679		-0.280803		0.158692		0.43052	0.609137			-1.19792		0.125868
-0.668805		0.162879		-0.280306		0.158892		0.432235		0.680873		-1.19786		0.126022
-0.668035		0.163078		-0.280059		0.159091		0.432837		0.681913		-1.19754		0.126176
-0.667999		0.163278		-0.280004		0.15929		0.435736		0.682952		-1.19728		0.12633
-0.667289		0.163477		-0.279529		0.15949		0.436778		0.683992		-1.19614		0.126485
-0.666838		0.163676		-0.279232		0.159689		0.440807	0.611675			-1.19337		0.126639
-0.666642		0.163876		-0.278037		0.159888		0.442492		0.685031		-1.19268		0.126793
-0.666631		0.164075		-0.277738		0.160088		0.442995	0.614213			-1.19207	0.104839
-0.666118		0.164274		-0.277476		0.160287		0.444026		0.686071		-1.19051		0.126947
-0.665472		0.164474		-0.277296		0.160486		0.444899	0.616751			-1.18977		0.127102
-0.665313		0.164673		-0.276986		0.160686		0.44544	0.619289			-1.18865		0.127256
-0.665304		0.164872		-0.276967		0.160885		0.445456	0.621827			-1.18781		0.12741
-0.665172	0.125201			-0.275491		0.161085		0.448254		0.68711		-1.18755		0.127564
-0.664982		0.165072		-0.275371		0.161284		0.452104		0.68815		-1.18748	0.106183
-0.664694		0.165271		-0.275122		0.161483		0.453327		0.689189		-1.1863		0.127719
-0.663191		0.16547		-0.275034		0.161683		0.455282		0.690229		-1.18515		0.127873
-0.662686	0.126806			-0.275015		0.161882		0.455612		0.691268		-1.18447		0.128027
-0.662299		0.16567		-0.274634	0.161882			0.456833	0.624365			-1.18427		0.128181
-0.66152	0.128411			-0.274151		0.162081		0.459341		0.692308		-1.1835		0.128336
-0.661297		0.165869		-0.273681		0.162281		0.459349		0.693347		-1.18327		0.12849
-0.660647		0.166069		-0.273373		0.16248		0.460658		0.694387		-1.18295		0.128644
-0.660059		0.166268		-0.273362		0.162679		0.461492		0.695426		-1.18239		0.128798
-0.66002		0.166467		-0.273357		0.162879		0.462639		0.696466		-1.18229	0.107527
-0.659674		0.166667		-0.273085		0.163078		0.464151		0.697505		-1.17959		0.128953
-0.659637		0.166866		-0.272969		0.163278		0.465991		0.698545		-1.17931		0.129107
-0.659604		0.167065		-0.272619	0.163278			0.466328		0.699584		-1.17769		0.129261
-0.658344		0.167265		-0.272393		0.163477		0.467685		0.700624		-1.17734		0.129415
-0.65813		0.167464		-0.272209	0.163477			0.467812	0.626904			-1.17713		0.12957
-0.658078		0.167663		-0.271949		0.163676		0.468254	0.629442			-1.17673		0.129724
-0.657773		0.167863		-0.2716		0.163876		0.470998		0.701663		-1.17605		0.129878
-0.657579		0.168062		-0.271577		0.164075		0.472929		0.702703		-1.17586		0.130032
-0.657561		0.168262		-0.271558		0.164274		0.473419		0.703742		-1.17585		0.130187
-0.657035		0.168461		-0.271175	0.164274			0.475001		0.704782		-1.17522		0.130341
-0.656933		0.16866		-0.270888		0.164474		0.476294	0.63198			-1.1751		0.130495
-0.656359		0.16886		-0.270757	0.164474			0.478907		0.705821		-1.17491		0.130649
-0.656221		0.169059		-0.27066		0.164673		0.479378	0.634518			-1.17456		0.130804
-0.655976	0.130016			-0.270349		0.164872		0.481453		0.706861		-1.17325		0.130958
-0.655688		0.169258		-0.269873		0.165072		0.483403		0.7079		-1.17302		0.131112
-0.655676		0.169458		-0.269474	0.165072			0.483573		0.70894		-1.17261	0.108871
-0.654815		0.169657		-0.269457		0.165271		0.484772		0.709979		-1.17215		0.131266
-0.653802		0.169856		-0.268771		0.16547		0.484861		0.711019		-1.17144		0.131421
-0.652999		0.170056		-0.268695		0.16567		0.486424	0.637056			-1.16947		0.131575
-0.652288		0.170255		-0.268577		0.165869		0.488836		0.712058		-1.16928		0.131729
-0.652144		0.170455		-0.268547		0.166069		0.491237	0.639594			-1.16815		0.131883
-0.651939		0.170654		-0.26845		0.166268		0.492022	0.642132			-1.16668		0.132038
-0.651739		0.170853		-0.268211	0.166268			0.492058		0.713098		-1.16593		0.132192
-0.651682		0.171053		-0.268164		0.166467		0.492114		0.714137		-1.16417		0.132346
-0.651585		0.171252		-0.267661		0.166667		0.493027		0.715177		-1.16376		0.1325
-0.6514		0.171451		-0.26752		0.166866		0.493153		0.716216		-1.16205		0.132655
-0.650009		0.171651		-0.26746	0.166866			0.49484		0.717256		-1.16203		0.132809
-0.649574		0.17185		-0.26719		0.167065		0.495206		0.718295		-1.16181		0.132963
-0.648813		0.172049		-0.267096		0.167265		0.496335		0.719335		-1.16105		0.133117
-0.648368		0.172249		-0.266942		0.167464		0.49896	0.64467			-1.1599		0.133272
-0.648328		0.172448		-0.266173		0.167663		0.49964		0.720374		-1.15984		0.133426
-0.646998		0.172648		-0.266158		0.167863		0.501142		0.721414		-1.15941		0.13358
-0.646916		0.172847		-0.266147		0.168062		0.502637	0.647208			-1.15913		0.133734
-0.646475		0.173046		-0.266056		0.168262		0.504054		0.722453		-1.15806	0.110215
-0.646107		0.173246		-0.265932		0.168461		0.50463		0.723493		-1.15669		0.133889
-0.645111		0.173445		-0.265654		0.16866		0.506674		0.724532		-1.15576		0.134043
-0.644705	0.131621			-0.265484		0.16886		0.507426		0.725572		-1.15532		0.134197
-0.644528		0.173644		-0.265323		0.169059		0.511013		0.726611		-1.15475	0.111559
-0.643708		0.173844		-0.265281		0.169258		0.511338		0.727651		-1.15305		0.134351
-0.643456		0.174043		-0.264536		0.169458		0.512801	0.649746			-1.15261		0.134506
-0.643327		0.174242		-0.264105	0.169458			0.513698		0.72869		-1.15224		0.13466
-0.643155		0.174442		-0.264093		0.169657		0.514854	0.652284			-1.15133		0.134814
-0.642743	0.133226			-0.263363		0.169856		0.515422		0.72973		-1.15024		0.134968
-0.642713	0.134831			-0.263356	0.169856			0.51699		0.730769		-1.15001		0.135123
-0.642627		0.174641		-0.263143	0.169856			0.517088		0.731809		-1.14818		0.135277
-0.642355		0.174841		-0.262506		0.170056		0.518975	0.654822			-1.14808		0.135431
-0.641304		0.17504		-0.262129		0.170255		0.519917		0.732848		-1.14808		0.135585
-0.640709		0.175239		-0.261762		0.170455		0.520846		0.733888		-1.14764		0.13574
-0.640152	0.136437			-0.261264		0.170654		0.523687	0.65736			-1.14661		0.135894
-0.639833		0.175439		-0.261251		0.170853		0.524414	0.659898			-1.14629		0.136048
-0.639761		0.175638		-0.260919		0.171053		0.525647	0.662437			-1.14601		0.136202
-0.63948		0.175837		-0.260803		0.171252		0.527233	0.664975			-1.14497		0.136357
-0.638026	0.138042			-0.260435		0.171451		0.529136	0.667513			-1.14453		0.136511
-0.637954		0.176037		-0.260198		0.171651		0.529374		0.734927		-1.14298		0.136665
-0.637465	0.139647			-0.259888		0.17185		0.5308		0.735967		-1.14155		0.136819
-0.63683		0.176236		-0.259635		0.172049		0.532737		0.737006		-1.14112		0.136974
-0.636333		0.176435		-0.259097		0.172249		0.533246	0.670051			-1.14085		0.137128
-0.635956		0.176635		-0.25903		0.172448		0.535961	0.672589			-1.14065		0.137282
-0.635097		0.176834		-0.258947		0.172648		0.536054		0.738046		-1.14046		0.137436
-0.634982		0.177033		-0.258888		0.172847		0.536543		0.739085		-1.14014		0.137591
-0.634788		0.177233		-0.258871		0.173046		0.537071		0.740125		-1.13994		0.137745
-0.634588		0.177432		-0.258843		0.173246		0.538393	0.675127			-1.13947		0.137899
-0.63412		0.177632		-0.258135		0.173445		0.540409	0.677665			-1.13891		0.138053
-0.634097		0.177831		-0.258064		0.173644		0.540562		0.741164		-1.13803		0.138208
-0.633948		0.17803		-0.257454		0.173844		0.542085	0.680203			-1.13712		0.138362
-0.633583		0.17823		-0.257449		0.174043		0.542695	0.682741			-1.13656		0.138516
-0.633502	0.141252			-0.257122		0.174242		0.545295		0.742204		-1.13645		0.13867
-0.633379		0.178429		-0.256942		0.174442		0.548563		0.743243		-1.136		0.138825
-0.633326		0.178628		-0.256817		0.174641		0.549088		0.744283		-1.1357		0.138979
-0.633214		0.178828		-0.256304		0.174841		0.551678	0.685279			-1.13518		0.139133
-0.631609		0.179027		-0.255998		0.17504		0.552713		0.745322		-1.13454		0.139287
-0.63144		0.179226		-0.255924		0.175239		0.553023		0.746362		-1.13191		0.139442
-0.631382	0.142857			-0.255874		0.175439		0.557158	0.687817			-1.13088		0.139596
-0.631317	0.144462			-0.255769		0.175638		0.557858		0.747401		-1.12902		0.13975
-0.631179		0.179426		-0.255652		0.175837		0.558258		0.748441		-1.12819		0.139904
-0.630908		0.179625		-0.25559	0.175837			0.558658		0.74948		-1.12776		0.140059
-0.630809		0.179825		-0.255471		0.176037		0.559673		0.75052		-1.12741		0.140213
-0.630297		0.180024		-0.255038		0.176236		0.559684		0.751559		-1.12521		0.140367
-0.630186		0.180223		-0.254991		0.176435		0.559949		0.752599		-1.12502		0.140521
-0.630048		0.180423		-0.254683		0.176635		0.560375	0.690355			-1.1245		0.140676
-0.629771		0.180622		-0.254623	0.176635			0.560458	0.692893			-1.12387		0.14083
-0.629101		0.180821		-0.25455		0.176834		0.56268	0.695431			-1.12313		0.140984
-0.629014	0.146067			-0.254533		0.177033		0.563303		0.753638		-1.12294		0.141138
-0.628625		0.181021		-0.254511		0.177233		0.565176		0.754678		-1.12208		0.141293
-0.628442	0.147673			-0.254465		0.177432		0.565318		0.755717		-1.12079		0.141447
-0.627876		0.18122		-0.254453		0.177632		0.566509		0.756757		-1.11949		0.141601
-0.627694		0.181419		-0.25423		0.177831		0.566815		0.757796		-1.11812		0.141755
-0.627142	0.149278			-0.253602		0.17803		0.567416		0.758836		-1.11772		0.14191
-0.627015	0.150883			-0.253501		0.17823		0.568123	0.69797			-1.11754		0.142064
-0.626998		0.181619		-0.253343		0.178429		0.568866		0.759875		-1.11752		0.142218
-0.626282		0.181818		-0.253209		0.178628		0.56912		0.760915		-1.11628		0.142372
-0.625335		0.182018		-0.253048		0.178828		0.56967	0.700508			-1.11615		0.142527
-0.625072		0.182217		-0.253022	0.178828			0.571972		0.761954		-1.11519		0.142681
-0.624375		0.182416		-0.252997		0.179027		0.572663		0.762994		-1.11402		0.142835
-0.624143		0.182616		-0.252854		0.179226		0.572793	0.703046			-1.11331	0.112903
-0.623832		0.182815		-0.252568		0.179426		0.57283		0.764033		-1.11294		0.142989
-0.622818	0.152488			-0.252543	0.179426			0.573813	0.705584			-1.11267		0.143144
-0.622505		0.183014		-0.251892		0.179625		0.57475	0.708122			-1.11108		0.143298
-0.621721		0.183214		-0.25183		0.179825		0.57649		0.765073		-1.10996		0.143452
-0.621617		0.183413		-0.251513		0.180024		0.57655	0.71066			-1.10992		0.143606
-0.620427		0.183612		-0.251387		0.180223		0.580776	0.713198			-1.10895		0.143761
-0.620304		0.183812		-0.251198		0.180423		0.580877	0.715736			-1.10845		0.143915
-0.620281		0.184011		-0.251167		0.180622		0.583645		0.766112		-1.10838		0.144069
-0.620113		0.184211		-0.251042		0.180821		0.58397	0.718274			-1.10836		0.144223
-0.619952		0.18441		-0.250767		0.181021		0.588092		0.767152		-1.10793		0.144378
-0.619855		0.184609		-0.250546		0.18122		0.593499		0.768191		-1.10654		0.144532
-0.61933		0.184809		-0.25046	0.18122			0.594157		0.769231		-1.1059		0.144686
-0.619298		0.185008		-0.250368		0.181419		0.59511		0.77027		-1.10371		0.14484
-0.619093		0.185207		-0.250231		0.181619		0.595602		0.77131		-1.10237		0.144995
-0.618664		0.185407		-0.250095		0.181818		0.596585		0.772349		-1.10195		0.145149
-0.618502		0.185606		-0.249866		0.182018		0.600655		0.773389		-1.10103		0.145303
-0.618487		0.185805		-0.249304		0.182217		0.601189	0.720812			-1.10047		0.145457
-0.617494		0.186005		-0.249248		0.182416		0.601854	0.72335			-1.0999		0.145612
-0.617236	0.154093			-0.248523		0.182616		0.603155		0.774428		-1.09819		0.145766
-0.615659		0.186204		-0.248253		0.182815		0.603751		0.775468		-1.09807		0.14592
-0.615201		0.186404		-0.248194		0.183014		0.604077	0.725888			-1.09777		0.146074
-0.615054		0.186603		-0.248077	0.183014			0.604814		0.776507		-1.09747		0.146229
-0.613422		0.186802		-0.248057		0.183214		0.605054	0.728426			-1.09648		0.146383
-0.613184	0.155698			-0.247869		0.183413		0.606928		0.777547		-1.09645		0.146537
-0.613155		0.187002		-0.247671	0.183413			0.610787		0.778586		-1.09625		0.146691
-0.613124		0.187201		-0.247427		0.183612		0.61179		0.779626		-1.09547		0.146846
-0.613094		0.1874		-0.247132		0.183812		0.612367	0.730964			-1.09476		0.147
-0.613092		0.1876		-0.247068		0.184011		0.615341	0.733503			-1.09458		0.147154
-0.612599		0.187799		-0.246725		0.184211		0.615462		0.780665		-1.09367		0.147308
-0.612553		0.187998		-0.246722		0.18441		0.618227		0.781705		-1.0915		0.147463
-0.612323		0.188198		-0.246387		0.184609		0.619379		0.782744		-1.091		0.147617
-0.612261		0.188397		-0.246345		0.184809		0.620981		0.783784		-1.08957		0.147771
-0.611819		0.188596		-0.246239		0.185008		0.622321		0.784823		-1.08944		0.147925
-0.611667		0.188796		-0.245995		0.185207		0.62234		0.785863		-1.08907		0.14808
-0.611232		0.188995		-0.245839		0.185407		0.624548		0.786902		-1.08755		0.148234
-0.611078		0.189195		-0.24559	0.185407			0.628447	0.736041			-1.08728		0.148388
-0.610681		0.189394		-0.245547		0.185606		0.630249	0.738579			-1.08546		0.148542
-0.610403		0.189593		-0.245511		0.185805		0.630994		0.787942		-1.08419		0.148697
-0.609984	0.157303			-0.245194		0.186005		0.632049		0.788981		-1.08279		0.148851
-0.609875	0.158909			-0.245167	0.186005			0.632541		0.790021		-1.08234		0.149005
-0.609385	0.160514			-0.24504		0.186204		0.635808	0.741117			-1.08153		0.149159
-0.609293		0.189793		-0.245014		0.186404		0.636137		0.79106		-1.08001		0.149314
-0.609022		0.189992		-0.244902		0.186603		0.637155		0.7921		-1.07999		0.149468
-0.608131		0.190191		-0.244333		0.186802		0.637736	0.743655			-1.07997		0.149622
-0.607391		0.190391		-0.244084	0.186802			0.638713	0.746193			-1.07913		0.149776
-0.607271		0.19059		-0.24398		0.187002		0.640109		0.793139		-1.07876		0.149931
-0.607121		0.190789		-0.243868		0.187201		0.640523		0.794179		-1.07807		0.150085
-0.607113		0.190989		-0.24381		0.1874		0.640749	0.748731			-1.07772		0.150239
-0.606985		0.191188		-0.243687		0.1876		0.641825		0.795218		-1.07744		0.150393
-0.606386	0.162119			-0.243454		0.187799		0.642187		0.796258		-1.0735		0.150548
-0.606375		0.191388		-0.243427		0.187998		0.645483		0.797297		-1.07347		0.150702
-0.606029		0.191587		-0.243211		0.188198		0.645766		0.798337		-1.07328		0.150856
-0.605808		0.191786		-0.242975		0.188397		0.647224		0.799376		-1.07299		0.15101
-0.605778		0.191986		-0.242904		0.188596		0.653126	0.751269			-1.07293		0.151165
-0.605482		0.192185		-0.242674		0.188796		0.654492		0.800416		-1.07119	0.114247
-0.605324		0.192384		-0.241979		0.188995		0.654859		0.801455		-1.07112		0.151319
-0.605256		0.192584		-0.241469		0.189195		0.655375		0.802495		-1.07047		0.151473
-0.604616		0.192783		-0.241167		0.189394		0.656745		0.803534		-1.06989		0.151627
-0.604611		0.192982		-0.241016		0.189593		0.668103		0.804574		-1.06917		0.151782
-0.603829		0.193182		-0.240916		0.189793		0.66825		0.805613		-1.06791		0.151936
-0.603745		0.193381		-0.240462		0.189992		0.670028		0.806653		-1.06708		0.15209
-0.603555		0.193581		-0.240239		0.190191		0.673495	0.753807			-1.06684		0.152244
-0.603271	0.163724			-0.240101		0.190391		0.674384	0.756345			-1.06624		0.152399
-0.601768		0.19378		-0.239676		0.19059		0.678818	0.758883			-1.06574		0.152553
-0.601386		0.193979		-0.239503		0.190789		0.679418		0.807692		-1.06552		0.152707
-0.601384		0.194179		-0.239072		0.190989		0.681234		0.808732		-1.06523	0.115591
-0.601259		0.194378		-0.239056		0.191188		0.682437		0.809771		-1.06464		0.152861
-0.59921		0.194577		-0.23844		0.191388		0.685052		0.810811		-1.06398		0.153016
-0.598771		0.194777		-0.237869	0.191388			0.68924		0.81185		-1.06338	0.116935
-0.598619		0.194976		-0.237727		0.191587		0.693151		0.81289		-1.06316		0.15317
-0.59851		0.195175		-0.237611	0.191587			0.693651		0.813929		-1.06226	0.11828
-0.598313		0.195375		-0.237364		0.191786		0.696219		0.814969		-1.06201		0.153324
-0.59818		0.195574		-0.237269		0.191986		0.698062		0.816008		-1.06126		0.153478
-0.59748		0.195774		-0.236818		0.192185		0.69892		0.817048		-1.0608		0.153633
-0.597464		0.195973		-0.236641		0.192384		0.699043		0.818087		-1.06036		0.153787
-0.597336		0.196172		-0.236607		0.192584		0.702261		0.819127		-1.06034		0.153941
-0.596973		0.196372		-0.236498		0.192783		0.704265		0.820166		-1.05911	0.119624
-0.596621		0.196571		-0.236425		0.192982		0.705029		0.821206		-1.05734		0.154095
-0.596454		0.19677		-0.23638		0.193182		0.708539		0.822245		-1.05727		0.15425
-0.595945		0.19697		-0.236352		0.193381		0.711694		0.823285		-1.057		0.154404
-0.594277		0.197169		-0.236338		0.193581		0.71258	0.761421			-1.05605		0.154558
-0.593259		0.197368		-0.235647		0.19378		0.712885		0.824324		-1.0557		0.154712
-0.593175	0.165329			-0.235596		0.193979		0.713094	0.763959			-1.05479		0.154867
-0.592773	0.166934			-0.235441		0.194179		0.715631		0.825364		-1.05462		0.155021
-0.592179		0.197568		-0.235169		0.194378		0.716248		0.826403		-1.05441		0.155175
-0.59211		0.197767		-0.235128		0.194577		0.717668		0.827443		-1.05327		0.155329
-0.591866		0.197967		-0.235057		0.194777		0.72148		0.828482		-1.05317		0.155484
-0.59136		0.198166		-0.234815		0.194976		0.723268	0.766497			-1.05313		0.155638
-0.59135		0.198365		-0.234099		0.195175		0.724281	0.769036			-1.05281		0.155792
-0.591302		0.198565		-0.23403		0.195375		0.724426		0.829522		-1.05276		0.155946
-0.591296		0.198764		-0.233921		0.195574		0.727828		0.830561		-1.05067		0.156101
-0.59116		0.198963		-0.233767	0.195574			0.72853		0.831601		-1.05055		0.156255
-0.590319		0.199163		-0.233703		0.195774		0.729773		0.83264		-1.04897		0.156409
-0.590229		0.199362		-0.233618		0.195973		0.729819		0.83368		-1.04895	0.120968
-0.589959		0.199561		-0.233447		0.196172		0.732566		0.834719		-1.04733		0.156563
-0.589895		0.199761		-0.233384	0.196172			0.732976		0.835759		-1.0473		0.156718
-0.589523		0.19996		-0.233088		0.196372		0.734035		0.836798		-1.04624		0.156872
-0.588902		0.200159		-0.233016	0.196372			0.734677	0.771574			-1.04616	0.122312
-0.588782	0.168539			-0.232927		0.196571		0.735474	0.774112			-1.04604		0.157026
-0.588464		0.200359		-0.232621		0.19677		0.738789	0.77665			-1.04308		0.15718
-0.588291		0.200558		-0.232374		0.19697		0.740295		0.837838		-1.04292		0.157335
-0.587996		0.200758		-0.232359		0.197169		0.740415		0.838877		-1.04212		0.157489
-0.587811		0.200957		-0.232244		0.197368		0.741453		0.839917		-1.04144		0.157643
-0.587758		0.201156		-0.232046		0.197568		0.744		0.840956		-1.04133		0.157797
-0.587129		0.201356		-0.231703		0.197767		0.744005	0.779188			-1.04011		0.157952
-0.587129		0.201555		-0.231583		0.197967		0.745552	0.781726			-1.04006		0.158106
-0.58712		0.201754		-0.231572		0.198166		0.747912		0.841996		-1.03954	0.123656
-0.587111	0.170144			-0.231451		0.198365		0.748643	0.784264			-1.03949		0.15826
-0.586465	0.17175			-0.231425	0.198365			0.748803		0.843035		-1.03796		0.158414
-0.586305		0.201954		-0.231392	0.198365			0.753608		0.844075		-1.03703		0.158569
-0.586264		0.202153		-0.231246		0.198565		0.754847		0.845114		-1.03679		0.158723
-0.585789		0.202352		-0.231238		0.198764		0.757115	0.786802			-1.03661		0.158877
-0.585547		0.202552		-0.231222		0.198963		0.76219		0.846154		-1.03655		0.159031
-0.584645		0.202751		-0.230971		0.199163		0.76376		0.847193		-1.03546		0.159186
-0.584161		0.202951		-0.230737		0.199362		0.764949		0.848233		-1.03499		0.15934
-0.584074		0.20315		-0.230723		0.199561		0.769375		0.849272		-1.03476		0.159494
-0.583573		0.203349		-0.230718		0.199761		0.772767		0.850312		-1.03416		0.159648
-0.583555		0.203549		-0.230406		0.19996		0.773162		0.851351		-1.03395		0.159803
-0.583531		0.203748		-0.230377		0.200159		0.773243	0.78934			-1.03391		0.159957
-0.582807		0.203947		-0.230354		0.200359		0.774081	0.791878			-1.03379		0.160111
-0.582687		0.204147		-0.230338	0.200359			0.775714	0.794416			-1.03295		0.160265
-0.582531	0.173355			-0.230143		0.200558		0.77698	0.796954			-1.03237		0.16042
-0.582378		0.204346		-0.23013		0.200758		0.778515		0.852391		-1.03232		0.160574
-0.5823		0.204545		-0.229857		0.200957		0.781071	0.799492			-1.03231		0.160728
-0.581761	0.17496			-0.229821		0.201156		0.781394	0.80203			-1.03196		0.160882
-0.581184		0.204745		-0.229705		0.201356		0.78266		0.85343		-1.03072		0.161037
-0.580711		0.204944		-0.229586		0.201555		0.782937		0.85447		-1.03061		0.161191
-0.580641		0.205144		-0.22951		0.201754		0.782966		0.855509		-1.03047		0.161345
-0.580571		0.205343		-0.229333		0.201954		0.791031	0.804569			-1.03006		0.161499
-0.580499		0.205542		-0.229315		0.202153		0.791184		0.856549		-1.02981		0.161654
-0.580408		0.205742		-0.229189		0.202352		0.791669		0.857588		-1.02867		0.161808
-0.580385		0.205941		-0.228881		0.202552		0.795	0.807107			-1.02759		0.161962
-0.580219		0.20614		-0.228822		0.202751		0.795188	0.809645			-1.02714		0.162116
-0.579827	0.176565			-0.228724		0.202951		0.795551		0.858628		-1.02342		0.162271
-0.579723		0.20634		-0.228356		0.20315		0.796212	0.812183			-1.02283		0.162425
-0.578535		0.206539		-0.228062		0.203349		0.796878	0.814721			-1.02279		0.162579
-0.578367		0.206738		-0.227859		0.203549		0.798446		0.859667		-1.02127		0.162733
-0.57798		0.206938		-0.227827		0.203748		0.798618	0.817259			-1.02068		0.162888
-0.57765		0.207137		-0.227793		0.203947		0.800765	0.819797			-1.02023		0.163042
-0.577063		0.207337		-0.227515		0.204147		0.801243	0.822335			-1.0201		0.163196
-0.577035		0.207536		-0.226974		0.204346		0.804774	0.824873			-1.01974		0.16335
-0.576948		0.207735		-0.226879		0.204545		0.809569		0.860707		-1.01929		0.163505
-0.576933		0.207935		-0.226853		0.204745		0.810688		0.861746		-1.01801	0.125
-0.576471		0.208134		-0.226624		0.204944		0.811343	0.827411			-1.01797		0.163659
-0.576349		0.208333		-0.226576		0.205144		0.812062	0.829949			-1.0163	0.126344
-0.576209	0.17817			-0.226139		0.205343		0.812528	0.832487			-1.01623		0.163813
-0.575982		0.208533		-0.225745		0.205542		0.814645		0.862786		-1.01607		0.163967
-0.575083		0.208732		-0.225691		0.205742		0.816473		0.863825		-1.01594		0.164122
-0.574797		0.208931		-0.225652		0.205941		0.816644	0.835025			-1.01581		0.164276
-0.574055		0.209131		-0.225629		0.20614		0.817061		0.864865		-1.0155	0.127688
-0.573403		0.20933		-0.225451		0.20634		0.819148		0.865904		-1.01463		0.16443
-0.573061		0.20953		-0.225198		0.206539		0.820407		0.866944		-1.0143		0.164584
-0.572863		0.209729		-0.224939		0.206738		0.830828	0.837563			-1.01355		0.164739
-0.572322		0.209928		-0.224726		0.206938		0.831672		0.867983		-1.01352		0.164893
-0.572162		0.210128		-0.224627		0.207137		0.833523		0.869023		-1.01325		0.165047
-0.572065		0.210327		-0.22438		0.207337		0.834472		0.870062		-1.01283		0.165201
-0.572048		0.210526		-0.224217		0.207536		0.838515		0.871102		-1.01228		0.165356
-0.571532		0.210726		-0.224139		0.207735		0.838945		0.872141		-1.01162		0.16551
-0.570592		0.210925		-0.224034		0.207935		0.843009		0.873181		-1.01146		0.165664
-0.569874		0.211124		-0.22403	0.207935			0.845726		0.87422		-1.01117		0.165818
-0.569354		0.211324		-0.223898		0.208134		0.847961		0.87526		-1.01089		0.165973
-0.569055		0.211523		-0.223891		0.208333		0.848331	0.840102			-1.01015		0.166127
-0.568913		0.211722		-0.223861		0.208533		0.848762		0.876299		-1.00999		0.166281
-0.568718		0.211922		-0.223689		0.208732		0.850804	0.84264			-1.00942		0.166435
-0.567568		0.212121		-0.223324		0.208931		0.854273		0.877339		-1.00901		0.16659
-0.567451		0.212321		-0.223113		0.209131		0.858534		0.878378		-1.00901		0.166744
-0.567304		0.21252		-0.222671		0.20933		0.859634	0.845178			-1.00895		0.166898
-0.567275		0.212719		-0.222553		0.20953		0.865552	0.847716			-1.00737		0.167052
-0.565234		0.212919		-0.222325		0.209729		0.865905	0.850254			-1.00729		0.167207
-0.564476		0.213118		-0.222303		0.209928		0.866786		0.879418		-1.00561		0.167361
-0.564384		0.213317		-0.222112		0.210128		0.870095		0.880457		-1.00479		0.167515
-0.564268		0.213517		-0.222091		0.210327		0.873439	0.852792			-1.00453		0.167669
-0.563962	0.179775			-0.22187		0.210526		0.876952	0.85533			-1.00385	0.129032
-0.563843		0.213716		-0.22173		0.210726		0.881432		0.881497		-1.00323		0.167824
-0.563335		0.213915		-0.221718		0.210925		0.881575		0.882536		-1.00195		0.167978
-0.562706		0.214115		-0.221641		0.211124		0.882922		0.883576		-0.998985		0.168132
-0.56206		0.214314		-0.221345		0.211324		0.883125		0.884615		-0.99849		0.168286
-0.561497		0.214514		-0.221099		0.211523		0.885845		0.885655		-0.992822		0.168441
-0.5614		0.214713		-0.22098		0.211722		0.887716		0.886694		-0.991828		0.168595
-0.561073		0.214912		-0.220978		0.211922		0.892216		0.887734		-0.991693		0.168749
-0.560324		0.215112		-0.220769		0.212121		0.892591	0.857868			-0.991599		0.168903
-0.560136		0.215311		-0.220667		0.212321		0.894145	0.860406			-0.989543		0.169058
-0.559367	0.18138			-0.219921		0.21252		0.895966		0.888773		-0.987243		0.169212
-0.558287		0.21551		-0.219873		0.212719		0.900985		0.889813		-0.986042		0.169366
-0.558187	0.182986			-0.219631		0.212919		0.903604		0.890852		-0.986029		0.16952
-0.558139		0.21571		-0.219569		0.213118		0.905614		0.891892		-0.986012	0.130376
-0.557577		0.215909		-0.21955	0.213118			0.906509		0.892931		-0.984961		0.169675
-0.557238		0.216108		-0.219463		0.213317		0.908561		0.893971		-0.983182		0.169829
-0.557233		0.216308		-0.21941		0.213517		0.913003		0.89501		-0.982757		0.169983
-0.556538	0.184591			-0.219191		0.213716		0.919638	0.862944			-0.982685		0.170137
-0.55646		0.216507		-0.218612		0.213915		0.921464		0.89605		-0.981705		0.170292
-0.556323		0.216707		-0.218591		0.214115		0.921488	0.865482			-0.981667		0.170446
-0.55589		0.216906		-0.218577		0.214314		0.925888		0.897089		-0.981663		0.1706
-0.555812		0.217105		-0.218357		0.214514		0.927674		0.898129		-0.980576		0.170754
-0.555538		0.217305		-0.218075		0.214713		0.932959		0.899168		-0.978266		0.170909
-0.555396		0.217504		-0.217935		0.214912		0.933858	0.86802			-0.978149		0.171063
-0.554852		0.217703		-0.217841		0.215112		0.934749		0.900208		-0.977088		0.171217
-0.554821		0.217903		-0.217818		0.215311		0.936243		0.901247		-0.976944		0.171371
-0.554733		0.218102		-0.217787		0.21551		0.94216		0.902287		-0.97532		0.171526
-0.553855		0.218301		-0.21766		0.21571		0.945205	0.870558			-0.975259		0.17168
-0.553381		0.218501		-0.217647		0.215909		0.952066	0.873096			-0.974863		0.171834
-0.553326		0.2187		-0.217157		0.216108		0.954632		0.903326		-0.974622		0.171988
-0.55235		0.2189		-0.217016		0.216308		0.956328	0.875635			-0.974195		0.172143
-0.55211		0.219099		-0.216799		0.216507		0.959157		0.904366		-0.974179		0.172297
-0.551761		0.219298		-0.21641		0.216707		0.961659		0.905405		-0.973635		0.172451
-0.551692		0.219498		-0.216129		0.216906		0.963758	0.878173			-0.97345		0.172605
-0.551452		0.219697		-0.215955		0.217105		0.964049		0.906445		-0.972666		0.17276
-0.551418	0.186196			-0.215938		0.217305		0.965345		0.907484		-0.972535		0.172914
-0.551089		0.219896		-0.215729	0.217305			0.969981		0.908524		-0.971873		0.173068
-0.550873	0.187801			-0.215604		0.217504		0.980137		0.909563		-0.971839		0.173222
-0.550793	0.189406			-0.215492		0.217703		0.980382		0.910603		-0.971232		0.173377
-0.550743		0.220096		-0.215408	0.217703			0.980425	0.880711			-0.971177	0.13172
-0.550215		0.220295		-0.215107		0.217903		0.981565	0.883249			-0.970785		0.173531
-0.549503		0.220494		-0.215019		0.218102		0.981866	0.885787			-0.970684		0.173685
-0.549266		0.220694		-0.214636		0.218301		0.9821		0.911642		-0.968152		0.173839
-0.549198		0.220893		-0.214182	0.218301			0.982806		0.912682		-0.967523		0.173994
-0.548394		0.221092		-0.213943		0.218501		0.984411		0.913721		-0.965375		0.174148
-0.548285		0.221292		-0.213929		0.2187		0.984863		0.914761		-0.96513		0.174302
-0.54778		0.221491		-0.213481	0.2187			0.98629		0.9158		-0.964723		0.174456
-0.54719		0.221691		-0.213291		0.2189		0.990858	0.888325			-0.964491		0.174611
-0.547019		0.22189		-0.213289		0.219099		0.99317		0.91684		-0.964269		0.174765
-0.545043		0.222089		-0.213249	0.219099			0.999533		0.917879		-0.964192		0.174919
-0.544915		0.222289		-0.213044		0.219298		1		0.918919		-0.963679		0.175073
-0.544678		0.222488		-0.212614		0.219498		1.00047		0.919958		-0.963414		0.175228
-0.544059	0.191011			-0.212466	0.219498			1.00123		0.920998		-0.963392		0.175382
-0.544052		0.222687		-0.212316		0.219697		1.01289	0.890863			-0.963297		0.175536
-0.544004		0.222887		-0.212219		0.219896		1.01868		0.922037		-0.96212		0.17569
-0.543512		0.223086		-0.212211		0.220096		1.01873	0.893401			-0.961669		0.175845
-0.543334		0.223285		-0.212108		0.220295		1.02152		0.923077		-0.961327		0.175999
-0.54302		0.223485		-0.212052		0.220494		1.02426		0.924116		-0.960163		0.176153
-0.542923		0.223684		-0.212034		0.220694		1.03399		0.925156		-0.95949		0.176307
-0.542786		0.223884		-0.211966		0.220893		1.03734		0.926195		-0.959204		0.176462
-0.542657		0.224083		-0.211874		0.221092		1.03769	0.895939			-0.958777		0.176616
-0.542412		0.224282		-0.211854		0.221292		1.04449		0.927235		-0.957187		0.17677
-0.54208		0.224482		-0.21182		0.221491		1.05216		0.928274		-0.956351		0.176924
-0.541948		0.224681		-0.211787		0.221691		1.05352		0.929314		-0.955963		0.177079
-0.541808		0.22488		-0.211734		0.22189		1.06112		0.930353		-0.955949		0.177233
-0.541189		0.22508		-0.21167		0.222089		1.0665		0.931393		-0.955326		0.177387
-0.540807		0.225279		-0.211664	0.222089			1.06686		0.932432		-0.955147		0.177541
-0.540785		0.225478		-0.211609		0.222289		1.06733		0.933472		-0.954489		0.177696
-0.540732		0.225678		-0.211583		0.222488		1.06943	0.898477			-0.954074	0.133065
-0.540299		0.225877		-0.21154		0.222687		1.07099		0.934511		-0.95355		0.17785
-0.539995		0.226077		-0.211377		0.222887		1.07706		0.935551		-0.952889		0.178004
-0.539801		0.226276		-0.211295		0.223086		1.07728	0.901015			-0.952338		0.178158
-0.539643		0.226475		-0.211164		0.223285		1.08159	0.903553			-0.950949	0.134409
-0.539559		0.226675		-0.211011		0.223485		1.08385		0.93659		-0.948674		0.178313
-0.538532		0.226874		-0.210934		0.223684		1.0854	0.906091			-0.947896		0.178467
-0.538338		0.227073		-0.210722		0.223884		1.09172		0.93763		-0.947369		0.178621
-0.538269	0.192616			-0.21061		0.224083		1.09199		0.938669		-0.946648		0.178775
-0.538113		0.227273		-0.210222		0.224282		1.09709	0.908629			-0.946222		0.17893
-0.538019		0.227472		-0.209887	0.224282			1.10048		0.939709		-0.946056		0.179084
-0.536821		0.227671		-0.209593		0.224482		1.10735		0.940748		-0.945994		0.179238
-0.536716		0.227871		-0.209553		0.224681		1.11502		0.941788		-0.945395		0.179392
-0.534751		0.22807		-0.209082		0.22488		1.11892		0.942827		-0.945299		0.179547
-0.534634		0.22827		-0.209074		0.22508		1.11972	0.911168			-0.945213		0.179701
-0.53437		0.228469		-0.209011	0.22508			1.12421	0.913706			-0.945029		0.179855
-0.534212		0.228668		-0.208924		0.225279		1.12701	0.916244			-0.943414		0.180009
-0.534004		0.228868		-0.208746		0.225478		1.13199		0.943867		-0.943377		0.180164
-0.533705		0.229067		-0.208632	0.225478			1.14002		0.944906		-0.942005		0.180318
-0.53274		0.229266		-0.20849	0.225478			1.14005		0.945946		-0.940852		0.180472
-0.532582		0.229466		-0.208468		0.225678		1.1424		0.946985		-0.940766		0.180626
-0.531877		0.229665		-0.208115	0.225678			1.14789	0.918782			-0.939579		0.180781
-0.53179		0.229864		-0.207993		0.225877		1.15185	0.92132			-0.939229		0.180935
-0.531743		0.230064		-0.207519		0.226077		1.15862		0.948025		-0.93878		0.181089
-0.53155		0.230263		-0.207381		0.226276		1.16173		0.949064		-0.938571		0.181243
-0.531487		0.230463		-0.207281		0.226475		1.16469		0.950104		-0.938299		0.181397
-0.53081		0.230662		-0.206886		0.226675		1.16678		0.951143		-0.937468		0.181552
-0.530671	0.194222			-0.206653		0.226874		1.17552	0.923858			-0.936865		0.181706
-0.530568		0.230861		-0.20664		0.227073		1.17961		0.952183		-0.934961		0.18186
-0.529773		0.231061		-0.206634		0.227273		1.18345	0.926396			-0.934546		0.182014
-0.529302		0.23126		-0.206451		0.227472		1.19759		0.953222		-0.934002		0.182169
-0.529142		0.231459		-0.206177		0.227671		1.20002		0.954262		-0.93376		0.182323
-0.528691		0.231659		-0.206156		0.227871		1.20329	0.928934			-0.933432	0.135753
-0.528617		0.231858		-0.205909		0.22807		1.21714		0.955301		-0.933258		0.182477
-0.528598		0.232057		-0.205535	0.22807			1.21725		0.956341		-0.931927		0.182632
-0.528038		0.232257		-0.205414		0.22827		1.22274		0.95738		-0.931662		0.182786
-0.527616		0.232456		-0.205311	0.22827			1.24722	0.931472			-0.931585		0.18294
-0.527436		0.232655		-0.205155		0.228469		1.25329		0.95842		-0.931139		0.183094
-0.527343	0.195827			-0.205038		0.228668		1.25741		0.959459		-0.93084		0.183249
-0.527288		0.232855		-0.204969	0.228668			1.26154		0.960499		-0.930056		0.183403
-0.527164	0.197432			-0.20489		0.228868		1.26517	0.93401			-0.929466		0.183557
-0.526554		0.233054		-0.204667		0.229067		1.26639		0.961538		-0.92875		0.183711
-0.526157		0.233254		-0.20447		0.229266		1.29493	0.936548			-0.927701		0.183865
-0.525927		0.233453		-0.20444		0.229466		1.30654		0.962578		-0.927456		0.18402
-0.525761		0.233652		-0.204271		0.229665		1.30835	0.939086			-0.926726		0.184174
-0.525219		0.233852		-0.204176		0.229864		1.31749		0.963617		-0.926611		0.184328
-0.525027		0.234051		-0.204166		0.230064		1.32569	0.941624			-0.92629	0.137097
-0.524974		0.23425		-0.204108		0.230263		1.32721		0.964657		-0.925682		0.184482
-0.524604		0.23445		-0.204043		0.230463		1.33092	0.944162			-0.925334		0.184637
-0.524248		0.234649		-0.203893		0.230662		1.33105		0.965696		-0.924593		0.184791
-0.523741		0.234848		-0.203865		0.230861		1.33332		0.966736		-0.924564		0.184945
-0.523187		0.235048		-0.203687	0.230861			1.34253	0.946701			-0.924377		0.185099
-0.522235		0.235247		-0.203087		0.231061		1.34986		0.967775		-0.924015		0.185254
-0.522125		0.235447		-0.202518		0.23126		1.35094		0.968815		-0.923637		0.185408
-0.521978		0.235646		-0.202301		0.231459		1.35706		0.969854		-0.923		0.185562
-0.521906	0.199037			-0.202196		0.231659		1.35815	0.949239			-0.921606		0.185716
-0.521742		0.235845		-0.202061		0.231858		1.35921		0.970894		-0.920811		0.185871
-0.521654		0.236045		-0.201802		0.232057		1.37558	0.951777			-0.920437		0.186025
-0.521045		0.236244		-0.201695		0.232257		1.3944		0.971933		-0.91886		0.186179
-0.521029		0.236443		-0.201547		0.232456		1.39492		0.972973		-0.917614		0.186333
-0.520947		0.236643		-0.201349		0.232655		1.39599	0.954315			-0.916431		0.186488
-0.520728		0.236842		-0.201203		0.232855		1.41432		0.974012		-0.916373		0.186642
-0.520495		0.237041		-0.201146		0.233054		1.42506		0.975052		-0.915442		0.186796
-0.51993	0.200642			-0.201033		0.233254		1.42603	0.956853			-0.914027		0.18695
-0.519764		0.237241		-0.200948		0.233453		1.45343		0.976091		-0.9125		0.187105
-0.519685		0.23744		-0.200686		0.233652		1.4704	0.959391			-0.911744		0.187259
-0.519251		0.23764		-0.20061		0.233852		1.47691		0.977131		-0.911706		0.187413
-0.518999		0.237839		-0.200511		0.234051		1.48218	0.961929			-0.911411		0.187567
-0.518739		0.238038		-0.200483		0.23425		1.489	0.964467			-0.910538		0.187722
-0.518428		0.238238		-0.200388		0.23445		1.53355	0.967005			-0.910347		0.187876
-0.518124		0.238437		-0.200365	0.23445			1.55872		0.97817		-0.910156		0.18803
-0.517749	0.202247			-0.200253		0.234649		1.6094		0.97921		-0.910118		0.188184
-0.516752		0.238636		-0.200035		0.234848		1.61345	0.969543			-0.910058		0.188339
-0.516543		0.238836		-0.199813		0.235048		1.68914		0.980249		-0.90977		0.188493
-0.516433		0.239035		-0.199779	0.235048			1.69281		0.981289		-0.909341		0.188647
-0.51619		0.239234		-0.199707		0.235247		1.69743		0.982328		-0.909308		0.188801
-0.516149		0.239434		-0.199563		0.235447		1.7015		0.983368		-0.908674		0.188956
-0.515511		0.239633		-0.199254		0.235646		1.72061		0.984407		-0.906873		0.18911
-0.515509		0.239833		-0.199247		0.235845		1.73157		0.985447		-0.906079		0.189264
-0.515194		0.240032		-0.198323		0.236045		1.73269		0.986486		-0.904693		0.189418
-0.514886		0.240231		-0.198323		0.236244		1.79783		0.987526		-0.904039		0.189573
-0.514493		0.240431		-0.198308		0.236443		1.80848		0.988565		-0.903997		0.189727
-0.513803	0.203852			-0.198266	0.236443			1.81262		0.989605		-0.903387		0.189881
-0.513638		0.24063		-0.198193		0.236643		1.92617		0.990644		-0.903147	0.138441
-0.513348		0.240829		-0.198188		0.236842		2.01003		0.991684		-0.903102		0.190035
-0.513019		0.241029		-0.198031		0.237041		2.10816	0.972081			-0.901391		0.19019
-0.512849		0.241228		-0.197984	0.237041			2.12796	0.974619			-0.900108		0.190344
-0.512753		0.241427		-0.197967		0.237241		2.15371		0.992723		-0.899388		0.190498
-0.512651		0.241627		-0.197836		0.23744		2.16295		0.993763		-0.898001		0.190652
-0.511739		0.241826		-0.197712	0.23744			2.17217		0.994802		-0.897619	0.139785
-0.511733		0.242026		-0.197677		0.23764		2.2287	0.977157			-0.896865	0.141129
-0.511222		0.242225		-0.19759		0.237839		2.232	0.979695			-0.894487		0.190807
-0.510639		0.242424		-0.197584		0.238038		2.26749	0.982233			-0.894289		0.190961
-0.510363		0.242624		-0.197538		0.238238		2.48512		0.995842		-0.8937		0.191115
-0.510128		0.242823		-0.197108		0.238437		2.60291	0.984772			-0.893164		0.191269
-0.509325		0.243022		-0.196993		0.238636		2.65863	0.98731			-0.891569		0.191424
-0.50879		0.243222		-0.196841		0.238836		2.68903		0.996881		-0.891		0.191578
-0.508377	0.205457			-0.196664		0.239035		2.7151	0.989848			-0.890893		0.191732
-0.508264		0.243421		-0.19665		0.239234		2.73524	0.992386			-0.890594		0.191886
-0.508004		0.24362		-0.196588	0.239234			2.7379		0.997921		-0.890424		0.192041
-0.50792		0.24382		-0.196444		0.239434		2.74178	0.994924			-0.889662		0.192195
-0.507206		0.244019		-0.196202		0.239633		3.8697		0.998961		-0.889311		0.192349
-0.507025		0.244219		-0.196182		0.239833		3.97536		1		-0.887982		0.192503
-0.506845		0.244418		-0.196055		0.240032		4.08082	0.997462			-0.887876		0.192658
-0.506599		0.244617		-0.196042		0.240231		4.23885	1			-0.887649		0.192812
-0.506159		0.244817		-0.19598		0.240431						-0.887625		0.192966
-0.505841		0.245016		-0.195832		0.24063						-0.886816	0.142473
-0.505074		0.245215		-0.195797		0.240829						-0.886722		0.19312
-0.505023		0.245415		-0.195656		0.241029						-0.886702		0.193275
-0.504938		0.245614		-0.195532		0.241228						-0.885949		0.193429
-0.504826		0.245813		-0.195458		0.241427						-0.885567		0.193583
-0.503256		0.246013		-0.195443		0.241627						-0.885536		0.193737
-0.503137	0.207063			-0.195424		0.241826						-0.885263		0.193892
-0.502991	0.208668			-0.195336		0.242026						-0.88472	0.143817
-0.502954		0.246212		-0.195206		0.242225						-0.88453		0.194046
-0.502606		0.246411		-0.195013		0.242424						-0.884396		0.1942
-0.502414		0.246611		-0.194762		0.242624						-0.884378	0.145161
-0.502285		0.24681		-0.194434		0.242823						-0.883086		0.194354
-0.502024		0.24701		-0.194114		0.243022						-0.883077		0.194509
-0.501892		0.247209		-0.194026		0.243222						-0.882577		0.194663
-0.501405		0.247408		-0.19401		0.243421						-0.882265		0.194817
-0.501292		0.247608		-0.193676		0.24362						-0.880942		0.194971
-0.500966		0.247807		-0.193659		0.24382						-0.879275		0.195126
-0.500896		0.248006		-0.193643		0.244019						-0.878502		0.19528
-0.500553		0.248206		-0.193616		0.244219						-0.878283		0.195434
-0.500154		0.248405		-0.19352		0.244418						-0.875792	0.146505
-0.500064		0.248604		-0.193397		0.244617						-0.875726		0.195588
-0.499577		0.248804		-0.193224		0.244817						-0.875584		0.195743
-0.4987		0.249003		-0.193113		0.245016						-0.87551		0.195897
-0.498442		0.249203		-0.1928		0.245215						-0.875373		0.196051
-0.498343		0.249402		-0.192452		0.245415						-0.873951		0.196205
-0.498216		0.249601		-0.192267		0.245614						-0.872684		0.19636
-0.497841		0.249801		-0.192247	0.245614							-0.872585		0.196514
-0.49725		0.25		-0.19175		0.245813						-0.872517	0.147849
-0.497175		0.250199		-0.191621		0.246013						-0.872471		0.196668
-0.496781	0.210273			-0.191006		0.246212						-0.871867		0.196822
-0.496741		0.250399		-0.190869		0.246411						-0.871819		0.196977
-0.496492		0.250598		-0.190848		0.246611						-0.871687		0.197131
-0.496445		0.250797		-0.190815		0.24681						-0.871558		0.197285
-0.496356		0.250997		-0.190712		0.24701						-0.871416		0.197439
-0.496095		0.251196		-0.190668		0.247209						-0.869995		0.197594
-0.4956		0.251396		-0.190467		0.247408						-0.869952		0.197748
-0.495561		0.251595		-0.190319		0.247608						-0.869925		0.197902
-0.495272		0.251794		-0.190214		0.247807						-0.869549		0.198056
-0.495231		0.251994		-0.190157		0.248006						-0.868921	0.149194
-0.495173		0.252193		-0.19004		0.248206						-0.868028		0.198211
-0.494634		0.252392		-0.189966		0.248405						-0.867886		0.198365
-0.494563		0.252592		-0.189703		0.248604						-0.867849		0.198519
-0.493797		0.252791		-0.189586		0.248804						-0.866678		0.198673
-0.493571		0.25299		-0.18903		0.249003						-0.866443		0.198828
-0.492868		0.25319		-0.189002		0.249203						-0.865282		0.198982
-0.492565		0.253389		-0.188995		0.249402						-0.864768		0.199136
-0.491859		0.253589		-0.188886		0.249601						-0.864237		0.19929
-0.490364		0.253788		-0.188767		0.249801						-0.864211		0.199445
-0.490143		0.253987		-0.188744		0.25						-0.863709		0.199599
-0.489889		0.254187		-0.188739	0.25							-0.863314		0.199753
-0.489792	0.211878			-0.188692		0.250199						-0.862658		0.199907
-0.48964		0.254386		-0.18867	0.250199							-0.862443		0.200062
-0.48945		0.254585		-0.188576		0.250399						-0.860261		0.200216
-0.488562		0.254785		-0.188565		0.250598						-0.85995	0.150538
-0.488546		0.254984		-0.188507		0.250797						-0.859789		0.20037
-0.488348		0.255183		-0.188177		0.250997						-0.8589		0.200524
-0.488182		0.255383		-0.188144		0.251196						-0.858877		0.200679
-0.48744		0.255582		-0.188075		0.251396						-0.858336		0.200833
-0.487295		0.255781		-0.18798	0.251396							-0.856839		0.200987
-0.487075		0.255981		-0.187726		0.251595						-0.856197	0.151882
-0.486622		0.25618		-0.187585		0.251794						-0.855803		0.201141
-0.486067		0.25638		-0.187576		0.251994						-0.855627		0.201296
-0.485751		0.256579		-0.18751	0.251994							-0.85554		0.20145
-0.485574		0.256778		-0.187334		0.252193						-0.855317		0.201604
-0.485263		0.256978		-0.187142		0.252392						-0.854657		0.201758
-0.483956		0.257177		-0.187058		0.252592						-0.854649		0.201913
-0.483688		0.257376		-0.18688		0.252791						-0.854475		0.202067
-0.483308		0.257576		-0.186746		0.25299						-0.853814		0.202221
-0.483244		0.257775		-0.186577		0.25319						-0.853771		0.202375
-0.482291		0.257974		-0.186401		0.253389						-0.853723		0.20253
-0.482133		0.258174		-0.1863		0.253589						-0.853376	0.153226
-0.482101		0.258373		-0.186107		0.253788						-0.853193		0.202684
-0.481816		0.258573		-0.18572		0.253987						-0.852784		0.202838
-0.48179		0.258772		-0.185583		0.254187						-0.85256		0.202992
-0.481597		0.258971		-0.185514		0.254386						-0.852483		0.203147
-0.48125		0.259171		-0.185347		0.254585						-0.852377		0.203301
-0.479822		0.25937		-0.185273	0.254585							-0.851555		0.203455
-0.479567		0.259569		-0.185103	0.254585							-0.850784		0.203609
-0.47944		0.259769		-0.184865		0.254785						-0.850245		0.203764
-0.479337		0.259968		-0.184853		0.254984						-0.849599	0.15457
-0.479198		0.260167		-0.184581		0.255183						-0.849431		0.203918
-0.47905		0.260367		-0.184578		0.255383						-0.848923		0.204072
-0.478971		0.260566		-0.184362		0.255582						-0.848581		0.204226
-0.478576		0.260766		-0.183976		0.255781						-0.848456		0.204381
-0.478256		0.260965		-0.18394		0.255981						-0.847276		0.204535
-0.47787		0.261164		-0.183816		0.25618						-0.846661		0.204689
-0.477751		0.261364		-0.183601		0.25638						-0.846189		0.204843
-0.477015		0.261563		-0.183535	0.25638							-0.845942		0.204998
-0.476953		0.261762		-0.183533		0.256579						-0.845808		0.205152
-0.476573		0.261962		-0.183528		0.256778						-0.845369	0.155914
-0.476405		0.262161		-0.183519	0.256778							-0.84489		0.205306
-0.475843		0.26236		-0.18338		0.256978						-0.84391		0.20546
-0.475603		0.26256		-0.183225	0.256978							-0.843783		0.205615
-0.475227	0.213483			-0.18322		0.257177						-0.84234		0.205769
-0.475037	0.215088			-0.182902	0.257177							-0.842185		0.205923
-0.474518		0.262759		-0.182454		0.257376						-0.841992		0.206077
-0.474275		0.262959		-0.182307		0.257576						-0.841033		0.206232
-0.474115		0.263158		-0.182294		0.257775						-0.840249		0.206386
-0.47316		0.263357		-0.182093		0.257974						-0.840145		0.20654
-0.472849		0.263557		-0.181677		0.258174						-0.839506		0.206694
-0.472802		0.263756		-0.181546		0.258373						-0.839371		0.206849
-0.47277		0.263955		-0.181396		0.258573						-0.839315		0.207003
-0.472587		0.264155		-0.181375		0.258772						-0.838986		0.207157
-0.472379		0.264354		-0.181159		0.258971						-0.838985		0.207311
-0.471914		0.264553		-0.180797		0.259171						-0.838376		0.207466
-0.471781		0.264753		-0.18078		0.25937						-0.837954		0.20762
-0.471648		0.264952		-0.180724		0.259569						-0.837808		0.207774
-0.470851	0.216693			-0.180682		0.259769						-0.837798		0.207928
-0.470398		0.265152		-0.180664		0.259968						-0.837749		0.208083
-0.469613		0.265351		-0.180489		0.260167						-0.837299		0.208237
-0.469397		0.26555		-0.180449		0.260367						-0.836435		0.208391
-0.469247		0.26575		-0.179422		0.260566						-0.83624		0.208545
-0.469232		0.265949		-0.179251		0.260766						-0.836005	0.157258
-0.468463		0.266148		-0.179174		0.260965						-0.83571		0.2087
-0.46822		0.266348		-0.1791		0.261164						-0.835547		0.208854
-0.467021		0.266547		-0.179058		0.261364						-0.835449		0.209008
-0.466314		0.266746		-0.178935		0.261563						-0.835368	0.158602
-0.465783		0.266946		-0.178928		0.261762						-0.834697		0.209162
-0.465097		0.267145		-0.17879		0.261962						-0.834683		0.209317
-0.464911		0.267344		-0.178543		0.262161						-0.83464	0.159946
-0.464827		0.267544		-0.178538		0.26236						-0.834305		0.209471
-0.464421		0.267743		-0.178271		0.26256						-0.834287		0.209625
-0.463769		0.267943		-0.177974		0.262759						-0.834106		0.209779
-0.463313		0.268142		-0.177926	0.262759							-0.833959		0.209934
-0.463249		0.268341		-0.177821		0.262959						-0.833568		0.210088
-0.462643		0.268541		-0.177807		0.263158						-0.832391		0.210242
-0.462521		0.26874		-0.177465		0.263357						-0.832301		0.210396
-0.462439		0.268939		-0.177463		0.263557						-0.829855		0.210551
-0.461795		0.269139		-0.177408		0.263756						-0.829373	0.16129
-0.461544		0.269338		-0.177356		0.263955						-0.828501		0.210705
-0.461084		0.269537		-0.177222		0.264155						-0.828347		0.210859
-0.461054		0.269737		-0.176772		0.264354						-0.828205		0.211013
-0.46101		0.269936		-0.176737		0.264553						-0.827912		0.211168
-0.459993		0.270136		-0.176632	0.264553							-0.827903		0.211322
-0.459814		0.270335		-0.176424	0.264553							-0.827796		0.211476
-0.459658	0.218299			-0.176396		0.264753						-0.82752		0.21163
-0.459432		0.270534		-0.17633		0.264952						-0.827097		0.211785
-0.459307		0.270734		-0.176287		0.265152						-0.826821		0.211939
-0.459279		0.270933		-0.176225		0.265351						-0.825741		0.212093
-0.459174		0.271132		-0.175748		0.26555						-0.825364		0.212247
-0.458583		0.271332		-0.17568		0.26575						-0.825333		0.212402
-0.458191		0.271531		-0.175488		0.265949						-0.824962		0.212556
-0.458034		0.27173		-0.175225		0.266148						-0.824747		0.21271
-0.457912		0.27193		-0.175189		0.266348						-0.824476		0.212864
-0.457803	0.219904			-0.175144		0.266547						-0.823607		0.213019
-0.457012		0.272129		-0.175108	0.266547							-0.82333		0.213173
-0.456855	0.221509			-0.175107		0.266746						-0.823323		0.213327
-0.456624		0.272329		-0.174742		0.266946						-0.821006		0.213481
-0.456506		0.272528		-0.1743		0.267145						-0.820886		0.213636
-0.456237		0.272727		-0.174265		0.267344						-0.820862		0.21379
-0.456076	0.223114			-0.174252		0.267544						-0.820409		0.213944
-0.456068	0.224719			-0.173789		0.267743						-0.820223		0.214098
-0.455836		0.272927		-0.173726		0.267943						-0.820203		0.214253
-0.45576		0.273126		-0.173612		0.268142						-0.819946		0.214407
-0.455652		0.273325		-0.17346		0.268341						-0.819666		0.214561
-0.455259		0.273525		-0.173432		0.268541						-0.819312		0.214715
-0.45517		0.273724		-0.173401		0.26874						-0.819212		0.21487
-0.455085		0.273923		-0.173391		0.268939						-0.818843		0.215024
-0.454998		0.274123		-0.173301		0.269139						-0.818716		0.215178
-0.454796		0.274322		-0.173295	0.269139							-0.818436		0.215332
-0.454742		0.274522		-0.173185		0.269338						-0.818146		0.215487
-0.454686		0.274721		-0.173036		0.269537						-0.818008		0.215641
-0.454639		0.27492		-0.173004		0.269737						-0.817847		0.215795
-0.454551		0.27512		-0.172783		0.269936						-0.817355		0.215949
-0.454344		0.275319		-0.172769		0.270136						-0.817266		0.216104
-0.453991		0.275518		-0.172671		0.270335						-0.816445		0.216258
-0.452968		0.275718		-0.172633		0.270534						-0.816368		0.216412
-0.452868		0.275917		-0.172545		0.270734						-0.816088	0.162634
-0.452854		0.276116		-0.172542		0.270933						-0.815891	0.163978
-0.452035		0.276316		-0.172517		0.271132						-0.814882		0.216566
-0.451497		0.276515		-0.172324		0.271332						-0.813642		0.216721
-0.4514	0.226324			-0.172184		0.271531						-0.813569		0.216875
-0.450042		0.276715		-0.17205		0.27173						-0.812554		0.217029
-0.449875		0.276914		-0.171755		0.27193						-0.812083		0.217183
-0.449498		0.277113		-0.171663		0.272129						-0.811527		0.217338
-0.449431		0.277313		-0.171579		0.272329						-0.811066		0.217492
-0.449053		0.277512		-0.171484		0.272528						-0.810553		0.217646
-0.448809		0.277711		-0.171272		0.272727						-0.81021		0.2178
-0.44875		0.277911		-0.171261		0.272927						-0.809018		0.217955
-0.448462		0.27811		-0.171237		0.273126						-0.808911		0.218109
-0.448364		0.278309		-0.171204		0.273325						-0.807705		0.218263
-0.44833		0.278509		-0.17089		0.273525						-0.80691		0.218417
-0.447265	0.227929			-0.170794		0.273724						-0.805204		0.218572
-0.447244		0.278708		-0.170513		0.273923						-0.804751		0.218726
-0.447026		0.278907		-0.170506		0.274123						-0.803483	0.165323
-0.446888		0.279107		-0.170458		0.274322						-0.803323		0.21888
-0.446579		0.279306		-0.170256		0.274522						-0.803103		0.219034
-0.446265		0.279506		-0.170051	0.274522							-0.802306		0.219189
-0.445791		0.279705		-0.16997		0.274721						-0.802291		0.219343
-0.445408	0.229535			-0.169925		0.27492						-0.801992		0.219497
-0.445146		0.279904		-0.169905		0.27512						-0.800814		0.219651
-0.44499		0.280104		-0.169843		0.275319						-0.800122		0.219806
-0.444982		0.280303		-0.169578		0.275518						-0.798568		0.21996
-0.444329		0.280502		-0.169492		0.275718						-0.798446		0.220114
-0.444214		0.280702		-0.169488		0.275917						-0.797825		0.220268
-0.444036		0.280901		-0.169354		0.276116						-0.797318		0.220423
-0.443555		0.2811		-0.169342		0.276316						-0.797115		0.220577
-0.443426		0.2813		-0.169237		0.276515						-0.795799		0.220731
-0.443374		0.281499		-0.168999		0.276715						-0.795382		0.220885
-0.443155		0.281699		-0.168865		0.276914						-0.795242		0.22104
-0.442885		0.281898		-0.16883		0.277113						-0.794784		0.221194
-0.442738		0.282097		-0.168725		0.277313						-0.794612		0.221348
-0.442435		0.282297		-0.168697		0.277512						-0.794024		0.221502
-0.442431		0.282496		-0.168475		0.277711						-0.794002		0.221657
-0.442296		0.282695		-0.168395		0.277911						-0.79378	0.166667
-0.442197		0.282895		-0.168358		0.27811						-0.793171		0.221811
-0.442026		0.283094		-0.168163		0.278309						-0.793088		0.221965
-0.441928		0.283293		-0.168053		0.278509						-0.792936		0.222119
-0.441904		0.283493		-0.168014		0.278708						-0.791992		0.222274
-0.441898		0.283692		-0.167974		0.278907						-0.79175		0.222428
-0.44189		0.283892		-0.167838		0.279107						-0.790735		0.222582
-0.441523		0.284091		-0.167699		0.279306						-0.79046		0.222736
-0.441081		0.28429		-0.16754		0.279506						-0.789907		0.222891
-0.441062		0.28449		-0.167368		0.279705						-0.789196		0.223045
-0.44081		0.284689		-0.167347		0.279904						-0.789164		0.223199
-0.44077		0.284888		-0.166949		0.280104						-0.788852	0.168011
-0.440756		0.285088		-0.166908	0.280104							-0.78846		0.223353
-0.440536		0.285287		-0.166828		0.280303						-0.787959		0.223508
-0.440517		0.285486		-0.166751		0.280502						-0.787375		0.223662
-0.440107	0.23114			-0.166342		0.280702						-0.786626		0.223816
-0.440098		0.285686		-0.166239		0.280901						-0.786596		0.22397
-0.439446		0.285885		-0.166237		0.2811						-0.786523		0.224125
-0.439321		0.286085		-0.16613		0.2813						-0.786398		0.224279
-0.437493		0.286284		-0.165986	0.2813							-0.785889	0.169355
-0.437072		0.286483		-0.165808		0.281499						-0.785801		0.224433
-0.436789		0.286683		-0.165324		0.281699						-0.785677	0.170699
-0.436181	0.232745			-0.165284		0.281898						-0.785579	0.172043
-0.436159		0.286882		-0.16528	0.281898							-0.784762		0.224587
-0.435319		0.287081		-0.165249		0.282097						-0.784748		0.224742
-0.435115		0.287281		-0.165147		0.282297						-0.784672		0.224896
-0.434997		0.28748		-0.165111		0.282496						-0.784396		0.22505
-0.434578	0.23435			-0.164928		0.282695						-0.784248		0.225204
-0.434142		0.287679		-0.164927		0.282895						-0.784203		0.225359
-0.433999		0.287879		-0.164924		0.283094						-0.783444		0.225513
-0.433958		0.288078		-0.164884		0.283293						-0.783078		0.225667
-0.433626		0.288278		-0.164855		0.283493						-0.783075		0.225821
-0.433406		0.288477		-0.164823		0.283692						-0.782851		0.225976
-0.432978		0.288676		-0.164554		0.283892						-0.782727		0.22613
-0.43279		0.288876		-0.164023	0.283892							-0.782556		0.226284
-0.4323		0.289075		-0.163828		0.284091						-0.782105		0.226438
-0.432227		0.289274		-0.163717		0.28429						-0.781925		0.226593
-0.432184		0.289474		-0.163603		0.28449						-0.781599		0.226747
-0.432167		0.289673		-0.16334		0.284689						-0.781256		0.226901
-0.432017		0.289872		-0.163188		0.284888						-0.780986		0.227055
-0.431984		0.290072		-0.163129		0.285088						-0.78078		0.22721
-0.431758		0.290271		-0.16297		0.285287						-0.78064		0.227364
-0.431723		0.29047		-0.162943		0.285486						-0.780553		0.227518
-0.431459	0.235955			-0.162923		0.285686						-0.780454		0.227672
-0.431266		0.29067		-0.162817		0.285885						-0.780129		0.227827
-0.431094		0.290869		-0.162769		0.286085						-0.779233		0.227981
-0.431041		0.291069		-0.162745		0.286284						-0.77905		0.228135
-0.430783		0.291268		-0.162688		0.286483						-0.779037		0.228289
-0.430212		0.291467		-0.162599		0.286683						-0.778116		0.228444
-0.429904		0.291667		-0.1625		0.286882						-0.777929		0.228598
-0.429889		0.291866		-0.162498		0.287081						-0.777519		0.228752
-0.429665		0.292065		-0.162431	0.287081							-0.777514		0.228906
-0.429609		0.292265		-0.16229		0.287281						-0.77651		0.229061
-0.428449		0.292464		-0.162271		0.28748						-0.776493		0.229215
-0.427714	0.23756			-0.162029	0.28748							-0.776453		0.229369
-0.427675		0.292663		-0.161938		0.287679						-0.775608		0.229523
-0.427343		0.292863		-0.161859		0.287879						-0.774905		0.229678
-0.427245		0.293062		-0.161403		0.288078						-0.774486		0.229832
-0.426724		0.293262		-0.161213		0.288278						-0.774298		0.229986
-0.42613		0.293461		-0.161162		0.288477						-0.774004		0.23014
-0.425798		0.29366		-0.160708		0.288676						-0.77346		0.230295
-0.42579		0.29386		-0.160624		0.288876						-0.773011		0.230449
-0.425349		0.294059		-0.160594		0.289075						-0.772736		0.230603
-0.425278		0.294258		-0.160224		0.289274						-0.771895		0.230757
-0.425203	0.239165			-0.16019		0.289474						-0.771405		0.230912
-0.424538	0.24077			-0.160164		0.289673						-0.770598		0.231066
-0.424263		0.294458		-0.160136		0.289872						-0.769897		0.23122
-0.424022		0.294657		-0.160021		0.290072						-0.769884		0.231374
-0.423752	0.242376			-0.160006		0.290271						-0.769859		0.231529
-0.423534		0.294856		-0.160005		0.29047						-0.768577		0.231683
-0.423355		0.295056		-0.159714		0.29067						-0.767557		0.231837
-0.423284		0.295255		-0.159529	0.29067							-0.766675		0.231991
-0.423231		0.295455		-0.159482		0.290869						-0.766244		0.232146
-0.422968		0.295654		-0.159435		0.291069						-0.766235		0.2323
-0.422939		0.295853		-0.159434		0.291268						-0.764923		0.232454
-0.422848		0.296053		-0.159377		0.291467						-0.764892		0.232608
-0.422491		0.296252		-0.158879		0.291667						-0.764685		0.232763
-0.422343		0.296451		-0.158742		0.291866						-0.764474		0.232917
-0.42223		0.296651		-0.158666		0.292065						-0.76444		0.233071
-0.422028		0.29685		-0.158369		0.292265						-0.76395		0.233225
-0.421649		0.297049		-0.158287		0.292464						-0.763949	0.173387
-0.421119		0.297249		-0.158286		0.292663						-0.763939		0.23338
-0.420585		0.297448		-0.158204		0.292863						-0.763084		0.233534
-0.419932	0.243981			-0.15816		0.293062						-0.762885		0.233688
-0.419793		0.297648		-0.157817		0.293262						-0.762583		0.233842
-0.419784		0.297847		-0.157728		0.293461						-0.762348		0.233997
-0.419271		0.298046		-0.157488		0.29366						-0.762185		0.234151
-0.418769		0.298246		-0.157278		0.29386						-0.761494		0.234305
-0.41876		0.298445		-0.157201		0.294059						-0.761065		0.234459
-0.417851		0.298644		-0.157187		0.294258						-0.760905		0.234614
-0.417358		0.298844		-0.157107		0.294458						-0.760713		0.234768
-0.416311		0.299043		-0.15697		0.294657						-0.760028		0.234922
-0.416309		0.299242		-0.156885		0.294856						-0.759966		0.235076
-0.415844		0.299442		-0.156677		0.295056						-0.759827		0.235231
-0.415476		0.299641		-0.156561		0.295255						-0.759127		0.235385
-0.415291		0.299841		-0.156448		0.295455						-0.757892		0.235539
-0.415285		0.30004		-0.156442		0.295654						-0.757761		0.235693
-0.414281		0.300239		-0.156393		0.295853						-0.757131		0.235848
-0.414		0.300439		-0.156358		0.296053						-0.756976		0.236002
-0.413724		0.300638		-0.156345		0.296252						-0.756772		0.236156
-0.413612		0.300837		-0.156331		0.296451						-0.756402		0.23631
-0.413158		0.301037		-0.156215		0.296651						-0.756243		0.236465
-0.412733		0.301236		-0.156106	0.296651							-0.755888		0.236619
-0.412448		0.301435		-0.156099		0.29685						-0.755654		0.236773
-0.412381		0.301635		-0.156065		0.297049						-0.755471		0.236927
-0.412164		0.301834		-0.156022		0.297249						-0.755424		0.237082
-0.411943		0.302033		-0.156008		0.297448						-0.755365		0.237236
-0.411795		0.302233		-0.155602		0.297648						-0.755196		0.23739
-0.411502		0.302432		-0.155385		0.297847						-0.754843	0.174731
-0.410445		0.302632		-0.155309		0.298046						-0.75464		0.237544
-0.410083		0.302831		-0.154919		0.298246						-0.753896		0.237699
-0.410063		0.30303		-0.154835		0.298445						-0.753605		0.237853
-0.409701		0.30323		-0.154525		0.298644						-0.753413		0.238007
-0.40969		0.303429		-0.154417		0.298844						-0.752797	0.176075
-0.409424		0.303628		-0.153914		0.299043						-0.751894		0.238161
-0.409387		0.303828		-0.153751		0.299242						-0.751519	0.177419
-0.409222	0.245586			-0.153592		0.299442						-0.75118		0.238316
-0.408479		0.304027		-0.153521		0.299641						-0.7509		0.23847
-0.408363		0.304226		-0.15338		0.299841						-0.750595		0.238624
-0.408115		0.304426		-0.153371		0.30004						-0.750289		0.238778
-0.408048		0.304625		-0.153269		0.300239						-0.749824		0.238933
-0.407612		0.304825		-0.153149		0.300439						-0.749811		0.239087
-0.406641		0.305024		-0.152734		0.300638						-0.749459		0.239241
-0.406072		0.305223		-0.152607		0.300837						-0.749255		0.239395
-0.405958		0.305423		-0.152516		0.301037						-0.748349		0.23955
-0.40576		0.305622		-0.152043		0.301236						-0.748193	0.178763
-0.405743		0.305821		-0.152033		0.301435						-0.747686		0.239704
-0.405539		0.306021		-0.151984		0.301635						-0.746947		0.239858
-0.405013		0.30622		-0.151755		0.301834						-0.746937		0.240012
-0.405004	0.247191			-0.151437	0.301834							-0.746506		0.240167
-0.404999		0.306419		-0.151305		0.302033						-0.746437	0.180108
-0.404817		0.306619		-0.151234		0.302233						-0.746367		0.240321
-0.40417		0.306818		-0.15096	0.302233							-0.746148		0.240475
-0.403883		0.307018		-0.150913		0.302432						-0.745969		0.240629
-0.403294		0.307217		-0.150718		0.302632						-0.744407		0.240784
-0.403188		0.307416		-0.1507		0.302831						-0.74434		0.240938
-0.403112		0.307616		-0.150274		0.30303						-0.743952		0.241092
-0.403086		0.307815		-0.150089		0.30323						-0.743691		0.241246
-0.402751	0.248796			-0.14991		0.303429						-0.743615		0.241401
-0.402548		0.308014		-0.149767		0.303628						-0.743378		0.241555
-0.402402		0.308214		-0.149719	0.303628							-0.743318		0.241709
-0.402089		0.308413		-0.149163		0.303828						-0.741867		0.241863
-0.401745		0.308612		-0.148828		0.304027						-0.741528		0.242018
-0.401615		0.308812		-0.148202		0.304226						-0.74084		0.242172
-0.401506		0.309011		-0.148179		0.304426						-0.740833		0.242326
-0.401231		0.309211		-0.148012		0.304625						-0.740376		0.24248
-0.400929		0.30941		-0.147997		0.304825						-0.740286		0.242635
-0.40087		0.309609		-0.147843		0.305024						-0.740086		0.242789
-0.400792		0.309809		-0.147674		0.305223						-0.739823		0.242943
-0.399805		0.310008		-0.147456		0.305423						-0.739326	0.181452
-0.398969		0.310207		-0.147392		0.305622						-0.738858		0.243097
-0.398666	0.250401			-0.147323		0.305821						-0.738405	0.182796
-0.398318	0.252006			-0.147183		0.306021						-0.737477		0.243252
-0.398037		0.310407		-0.147045		0.30622						-0.737384		0.243406
-0.39774	0.253612			-0.14703		0.306419						-0.73633		0.24356
-0.397217		0.310606		-0.14696		0.306619						-0.736201		0.243714
-0.397079		0.310805		-0.146911		0.306818						-0.735983		0.243869
-0.397009	0.255217			-0.146814	0.306818							-0.735418		0.244023
-0.396819		0.311005		-0.146758		0.307018						-0.734852		0.244177
-0.39667		0.311204		-0.146702		0.307217						-0.734379		0.244331
-0.396613		0.311404		-0.146414		0.307416						-0.734333		0.244486
-0.396459		0.311603		-0.146369	0.307416							-0.733531		0.24464
-0.395902		0.311802		-0.146312		0.307616						-0.733265		0.244794
-0.395386		0.312002		-0.146179		0.307815						-0.732731		0.244948
-0.395184		0.312201		-0.146161		0.308014						-0.731584		0.245103
-0.39491		0.3124		-0.146007		0.308214						-0.731361		0.245257
-0.394672	0.256822			-0.145692		0.308413						-0.730732		0.245411
-0.394551		0.3126		-0.14557		0.308612						-0.730699		0.245565
-0.394357	0.258427			-0.145499		0.308812						-0.730515		0.24572
-0.393996		0.312799		-0.144927		0.309011						-0.730155		0.245874
-0.393781		0.312998		-0.144679		0.309211						-0.729868		0.246028
-0.393504		0.313198		-0.144523		0.30941						-0.729856		0.246182
-0.392961		0.313397		-0.14446		0.309609						-0.729417		0.246337
-0.39201		0.313596		-0.144385		0.309809						-0.729191		0.246491
-0.391983		0.313796		-0.144261		0.310008						-0.728595		0.246645
-0.391799		0.313995		-0.144238	0.310008							-0.728436		0.246799
-0.39172		0.314195		-0.144237		0.310207						-0.727866		0.246954
-0.391537		0.314394		-0.144116		0.310407						-0.727787		0.247108
-0.391259		0.314593		-0.144101	0.310407							-0.727737		0.247262
-0.391119		0.314793		-0.144073		0.310606						-0.72734		0.247416
-0.391038		0.314992		-0.143895		0.310805						-0.726911		0.247571
-0.391021		0.315191		-0.143588		0.311005						-0.726701		0.247725
-0.390689		0.315391		-0.143564		0.311204						-0.725658		0.247879
-0.390481		0.31559		-0.143473		0.311404						-0.72531		0.248033
-0.389766		0.315789		-0.143324		0.311603						-0.72414		0.248188
-0.389762		0.315989		-0.143291		0.311802						-0.7236		0.248342
-0.389754		0.316188		-0.143225		0.312002						-0.722813	0.18414
-0.389459		0.316388		-0.143103		0.312201						-0.722812		0.248496
-0.389131		0.316587		-0.142868		0.3124						-0.722481		0.24865
-0.388611		0.316786		-0.142027		0.3126						-0.722479		0.248805
-0.388495		0.316986		-0.141667		0.312799						-0.722325		0.248959
-0.388021		0.317185		-0.141361		0.312998						-0.721501		0.249113
-0.387693		0.317384		-0.141003		0.313198						-0.721392		0.249267
-0.387273		0.317584		-0.140945		0.313397						-0.72138	0.185484
-0.387134		0.317783		-0.140718		0.313596						-0.721248		0.249422
-0.387039		0.317982		-0.140611	0.313596							-0.721174		0.249576
-0.386859		0.318182		-0.140589		0.313796						-0.720265		0.24973
-0.386718		0.318381		-0.140567		0.313995						-0.720098		0.249884
-0.38644		0.318581		-0.140408		0.314195						-0.719907		0.250039
-0.386277		0.31878		-0.140303		0.314394						-0.718891		0.250193
-0.386187		0.318979		-0.139696		0.314593						-0.718166		0.250347
-0.386048		0.319179		-0.139647		0.314793						-0.717836		0.250501
-0.385876		0.319378		-0.139507		0.314992						-0.717732		0.250656
-0.385786		0.319577		-0.139463		0.315191						-0.717495		0.25081
-0.385186		0.319777		-0.139297		0.315391						-0.717199		0.250964
-0.384968		0.319976		-0.139237		0.31559						-0.71677	0.186828
-0.384788		0.320175		-0.139195		0.315789						-0.716758		0.251118
-0.384492		0.320375		-0.139099		0.315989						-0.716539		0.251273
-0.384171		0.320574		-0.138967		0.316188						-0.716531		0.251427
-0.384038		0.320774		-0.138928		0.316388						-0.716034		0.251581
-0.38351		0.320973		-0.138748		0.316587						-0.715803		0.251735
-0.383304		0.321172		-0.138468		0.316786						-0.715095	0.188172
-0.383143		0.321372		-0.138373		0.316986						-0.71465		0.25189
-0.382571		0.321571		-0.138352	0.316986							-0.714198		0.252044
-0.382418		0.32177		-0.138275		0.317185						-0.71368		0.252198
-0.382414		0.32197		-0.138269		0.317384						-0.712143		0.252352
-0.382262		0.322169		-0.138212		0.317584						-0.71185		0.252507
-0.382259		0.322368		-0.138162		0.317783						-0.71138		0.252661
-0.381641		0.322568		-0.138124		0.317982						-0.710323		0.252815
-0.381616		0.322767		-0.138047		0.318182						-0.709466		0.252969
-0.381055		0.322967		-0.138043		0.318381						-0.708827		0.253124
-0.380012		0.323166		-0.137845		0.318581						-0.708696		0.253278
-0.379455		0.323365		-0.137771		0.31878						-0.708581		0.253432
-0.379112		0.323565		-0.13759		0.318979						-0.707723		0.253586
-0.379067		0.323764		-0.137513		0.319179						-0.706519		0.253741
-0.378727		0.323963		-0.137341	0.319179							-0.706262		0.253895
-0.378381		0.324163		-0.137024	0.319179							-0.705939		0.254049
-0.378097		0.324362		-0.136984		0.319378						-0.705702		0.254203
-0.378052		0.324561		-0.136853	0.319378							-0.705658		0.254358
-0.377664		0.324761		-0.136769		0.319577						-0.705419		0.254512
-0.377574		0.32496		-0.136735		0.319777						-0.705114	0.189516
-0.376852		0.325159		-0.136735		0.319976						-0.704996		0.254666
-0.376654		0.325359		-0.136684		0.320175						-0.704665		0.25482
-0.376638	0.260032			-0.136424		0.320375						-0.70311		0.254975
-0.376517		0.325558		-0.136383		0.320574						-0.702617		0.255129
-0.375747	0.261637			-0.136325		0.320774						-0.702264		0.255283
-0.375677		0.325758		-0.136282		0.320973						-0.702122		0.255437
-0.375656		0.325957		-0.136051		0.321172						-0.702082		0.255592
-0.375526		0.326156		-0.135872		0.321372						-0.702081		0.255746
-0.375486		0.326356		-0.135857		0.321571						-0.702071		0.2559
-0.375439	0.263242			-0.13584		0.32177						-0.701958		0.256054
-0.375316		0.326555		-0.135757		0.32197						-0.701694	0.19086
-0.374066	0.264848			-0.135608		0.322169						-0.701399		0.256209
-0.374043	0.266453			-0.135589	0.322169							-0.701063		0.256363
-0.374031		0.326754		-0.135401		0.322368						-0.700547		0.256517
-0.373932	0.268058			-0.135352		0.322568						-0.700481		0.256671
-0.373781		0.326954		-0.135325		0.322767						-0.699517	0.192204
-0.373685		0.327153		-0.135237	0.322767							-0.699067		0.256826
-0.3733		0.327352		-0.135167		0.322967						-0.698879		0.25698
-0.373216		0.327552		-0.135136		0.323166						-0.698356		0.257134
-0.373106		0.327751		-0.135065		0.323365						-0.698154		0.257288
-0.372853		0.327951		-0.135008		0.323565						-0.697964		0.257443
-0.372574		0.32815		-0.13492		0.323764						-0.697881		0.257597
-0.37221		0.328349		-0.134764		0.323963						-0.697673		0.257751
-0.371938		0.328549		-0.134725		0.324163						-0.697186		0.257905
-0.371922	0.269663			-0.134383		0.324362						-0.696888	0.193548
-0.370953		0.328748		-0.134301		0.324561						-0.696872		0.25806
-0.3709		0.328947		-0.133727		0.324761						-0.696264		0.258214
-0.370831		0.329147		-0.133596		0.32496						-0.696208		0.258368
-0.370757		0.329346		-0.133457		0.325159						-0.696193		0.258522
-0.370552		0.329545		-0.133378		0.325359						-0.695994		0.258677
-0.370475		0.329745		-0.13315	0.325359							-0.695963	0.194892
-0.370294		0.329944		-0.133075		0.325558						-0.695199	0.196237
-0.369724		0.330144		-0.132867		0.325758						-0.695077		0.258831
-0.36971	0.271268			-0.132577		0.325957						-0.69458		0.258985
-0.369065		0.330343		-0.132163		0.326156						-0.694475		0.259139
-0.36901		0.330542		-0.132096		0.326356						-0.694366		0.259294
-0.369002		0.330742		-0.132081		0.326555						-0.693348		0.259448
-0.368399	0.272873			-0.13207		0.326754						-0.693079	0.197581
-0.368194	0.274478			-0.13184		0.326954						-0.69274		0.259602
-0.368122		0.330941		-0.131788		0.327153						-0.692696		0.259756
-0.368034		0.33114		-0.131731		0.327352						-0.692361		0.259911
-0.367335		0.33134		-0.131685		0.327552						-0.691523		0.260065
-0.367175	0.276083			-0.13164		0.327751						-0.691464		0.260219
-0.365978		0.331539		-0.131638		0.327951						-0.691329		0.260373
-0.365833		0.331738		-0.131452		0.32815						-0.69111		0.260528
-0.365738		0.331938		-0.131306		0.328349						-0.690794		0.260682
-0.365721		0.332137		-0.131115	0.328349							-0.689066		0.260836
-0.36527		0.332337		-0.130995		0.328549						-0.688794		0.26099
-0.365246		0.332536		-0.130979		0.328748						-0.688538		0.261145
-0.364884	0.277689			-0.130949	0.328748							-0.688399		0.261299
-0.363529		0.332735		-0.130689		0.328947						-0.687958		0.261453
-0.363267		0.332935		-0.130646		0.329147						-0.687747	0.198925
-0.362752		0.333134		-0.130386		0.329346						-0.687485		0.261607
-0.362466	0.279294			-0.130379		0.329545						-0.68649		0.261762
-0.361507		0.333333		-0.130252		0.329745						-0.686368		0.261916
-0.360791		0.333533		-0.130225		0.329944						-0.685983		0.26207
-0.360779		0.333732		-0.130123		0.330144						-0.68548		0.262224
-0.360674		0.333931		-0.130123		0.330343						-0.685365		0.262379
-0.360658		0.334131		-0.130044		0.330542						-0.685323		0.262533
-0.360505	0.280899			-0.130015		0.330742						-0.685164		0.262687
-0.360294		0.33433		-0.12994		0.330941						-0.685098		0.262841
-0.359434	0.282504			-0.129734		0.33114						-0.684952		0.262996
-0.359275		0.33453		-0.129684		0.33134						-0.684123		0.26315
-0.359222		0.334729		-0.129215		0.331539						-0.683424		0.263304
-0.359059		0.334928		-0.129071		0.331738						-0.683137		0.263458
-0.358503		0.335128		-0.128864		0.331938						-0.682928		0.263613
-0.358086	0.284109			-0.128857		0.332137						-0.682716	0.200269
-0.358029		0.335327		-0.128797		0.332337						-0.68101		0.263767
-0.357842		0.335526		-0.128681	0.332337							-0.679983		0.263921
-0.357479		0.335726		-0.128564		0.332536						-0.678869		0.264075
-0.357445		0.335925		-0.128445		0.332735						-0.678716		0.26423
-0.357015	0.285714			-0.128437		0.332935						-0.678416		0.264384
-0.356122		0.336124		-0.12832	0.332935							-0.678337		0.264538
-0.355974	0.287319			-0.128259	0.332935							-0.677686		0.264692
-0.355187	0.288925			-0.128207		0.333134						-0.67717	0.201613
-0.35506		0.336324		-0.127988		0.333333						-0.677149	0.202957
-0.355026		0.336523		-0.12791		0.333533						-0.677089		0.264847
-0.35474		0.336722		-0.127804		0.333732						-0.676772		0.265001
-0.35471		0.336922		-0.127261		0.333931						-0.676633		0.265155
-0.354651		0.337121		-0.126835		0.334131						-0.676451		0.265309
-0.35451		0.337321		-0.1268		0.33433						-0.67607	0.204301
-0.354506		0.33752		-0.126747		0.33453						-0.675505		0.265464
-0.354291		0.337719		-0.126579		0.334729						-0.675465		0.265618
-0.353751		0.337919		-0.126508		0.334928						-0.675091		0.265772
-0.353672		0.338118		-0.126495		0.335128						-0.674423		0.265926
-0.353067		0.338317		-0.126248		0.335327						-0.67317	0.205645
-0.352917		0.338517		-0.125976		0.335526						-0.672547		0.266081
-0.352694		0.338716		-0.125925		0.335726						-0.672246		0.266235
-0.352647		0.338915		-0.125688		0.335925						-0.671972		0.266389
-0.352538		0.339115		-0.125665	0.335925							-0.671676		0.266543
-0.3524	0.29053			-0.125575		0.336124						-0.671459		0.266698
-0.352093		0.339314		-0.125542		0.336324						-0.67139		0.266852
-0.35154	0.292135			-0.125404		0.336523						-0.671177		0.267006
-0.350828		0.339514		-0.125309		0.336722						-0.670501		0.26716
-0.350605		0.339713		-0.125239		0.336922						-0.670246		0.267315
-0.350533		0.339912		-0.125045		0.337121						-0.670086	0.206989
-0.3504		0.340112		-0.124903		0.337321						-0.67001		0.267469
-0.35027		0.340311		-0.124843		0.33752						-0.669974		0.267623
-0.350264		0.34051		-0.124627		0.337719						-0.668872		0.267777
-0.349921		0.34071		-0.124496		0.337919						-0.668643		0.267932
-0.349886		0.340909		-0.124354		0.338118						-0.668418	0.208333
-0.349816		0.341108		-0.124314	0.338118							-0.667946		0.268086
-0.349762	0.29374			-0.124032		0.338317						-0.667811		0.26824
-0.349754		0.341308		-0.123992		0.338517						-0.667648		0.268394
-0.34956		0.341507		-0.123705		0.338716						-0.666959		0.268549
-0.349279		0.341707		-0.123507		0.338915						-0.666686		0.268703
-0.349216		0.341906		-0.123318		0.339115						-0.666314	0.209677
-0.34916		0.342105		-0.12323		0.339314						-0.66616		0.268857
-0.349095		0.342305		-0.122846		0.339514						-0.66585		0.269011
-0.348607		0.342504		-0.122803		0.339713						-0.665817		0.269166
-0.348178		0.342703		-0.122665	0.339713							-0.665783		0.26932
-0.347974		0.342903		-0.122594		0.339912						-0.665648		0.269474
-0.347316		0.343102		-0.122103		0.340112						-0.665355		0.269628
-0.347037	0.295345			-0.121935		0.340311						-0.664587		0.269783
-0.345884		0.343301		-0.121651		0.34051						-0.663743		0.269937
-0.345444		0.343501		-0.12145		0.34071						-0.663695		0.270091
-0.345372		0.3437		-0.121432	0.34071							-0.663453		0.270245
-0.345104	0.29695			-0.12133		0.340909						-0.662707		0.2704
-0.344524		0.3439		-0.121153		0.341108						-0.662625	0.211022
-0.344295		0.344099		-0.12109		0.341308						-0.661483		0.270554
-0.344116		0.344298		-0.121032		0.341507						-0.66146		0.270708
-0.343762		0.344498		-0.120758	0.341507							-0.660845		0.270862
-0.343598		0.344697		-0.120655		0.341707						-0.660728		0.271016
-0.343418		0.344896		-0.120542		0.341906						-0.660675		0.271171
-0.343217		0.345096		-0.12048		0.342105						-0.660204	0.212366
-0.342677		0.345295		-0.120388		0.342305						-0.660042		0.271325
-0.342627	0.298555			-0.120143		0.342504						-0.659925	0.21371
-0.342297		0.345494		-0.12003	0.342504							-0.659216		0.271479
-0.342241		0.345694		-0.119872		0.342703						-0.65895		0.271634
-0.342125	0.300161			-0.119802		0.342903						-0.657468		0.271788
-0.341942		0.345893		-0.119797		0.343102						-0.657409		0.271942
-0.341432		0.346093		-0.119782	0.343102							-0.65666		0.272096
-0.341394		0.346292		-0.11972		0.343301						-0.656462		0.272251
-0.341057		0.346491		-0.119675		0.343501						-0.655752		0.272405
-0.34102		0.346691		-0.119632		0.3437						-0.655692		0.272559
-0.340983		0.34689		-0.119511		0.3439						-0.655114		0.272713
-0.340839		0.347089		-0.119271		0.344099						-0.654875		0.272867
-0.340752		0.347289		-0.119226		0.344298						-0.654853		0.273022
-0.340518		0.347488		-0.119223		0.344498						-0.654731		0.273176
-0.340339		0.347687		-0.119196		0.344697						-0.654292		0.27333
-0.340189		0.347887		-0.119175		0.344896						-0.653783		0.273485
-0.340093		0.348086		-0.118795		0.345096						-0.652687		0.273639
-0.339982		0.348285		-0.118395	0.345096							-0.652496		0.273793
-0.339682	0.301766			-0.118374		0.345295						-0.652034		0.273947
-0.338878		0.348485		-0.118273		0.345494						-0.651816		0.274101
-0.338543		0.348684		-0.118214		0.345694						-0.651704		0.274256
-0.338474	0.303371			-0.118167		0.345893						-0.651404		0.27441
-0.338431		0.348884		-0.117986		0.346093						-0.651284		0.274564
-0.337918		0.349083		-0.117951		0.346292						-0.651048		0.274718
-0.337062		0.349282		-0.117946		0.346491						-0.65087		0.274873
-0.336898		0.349482		-0.117898		0.346691						-0.650692		0.275027
-0.336884		0.349681		-0.117894		0.34689						-0.650668		0.275181
-0.336481		0.34988		-0.117754		0.347089						-0.650556	0.215054
-0.336468		0.35008		-0.11759	0.347089							-0.650274		0.275335
-0.336093		0.350279		-0.117567		0.347289						-0.649841		0.27549
-0.335893		0.350478		-0.11743		0.347488						-0.648679		0.275644
-0.335812		0.350678		-0.117417		0.347687						-0.648646		0.275798
-0.335695		0.350877		-0.116882		0.347887						-0.648356		0.275952
-0.335598		0.351077		-0.116699		0.348086						-0.648059		0.276107
-0.335351		0.351276		-0.11662		0.348285						-0.647147		0.276261
-0.335103		0.351475		-0.116522		0.348485						-0.646853		0.276415
-0.335099		0.351675		-0.11644		0.348684						-0.646762		0.276569
-0.334819		0.351874		-0.116426		0.348884						-0.646414		0.276724
-0.334658		0.352073		-0.116283		0.349083						-0.645894		0.276878
-0.334624		0.352273		-0.116237		0.349282						-0.645535		0.277032
-0.334272		0.352472		-0.116156		0.349482						-0.645328		0.277186
-0.334269	0.304976			-0.116089		0.349681						-0.64521		0.277341
-0.334104	0.306581			-0.116016		0.34988						-0.644895		0.277495
-0.333498		0.352671		-0.115892		0.35008						-0.644746		0.277649
-0.333313		0.352871		-0.11535	0.35008							-0.64442		0.277803
-0.333211		0.35307		-0.115143		0.350279						-0.64384		0.277958
-0.333161		0.35327		-0.11505		0.350478						-0.643728		0.278112
-0.331836		0.353469		-0.114458		0.350678						-0.643636		0.278266
-0.331825		0.353668		-0.114352		0.350877						-0.643432		0.27842
-0.33094		0.353868		-0.114329		0.351077						-0.642106		0.278575
-0.330816		0.354067		-0.114115		0.351276						-0.639887	0.216398
-0.330786		0.354266		-0.113603		0.351475						-0.639809		0.278729
-0.330739		0.354466		-0.113593		0.351675						-0.639325		0.278883
-0.330683		0.354665		-0.113565	0.351675							-0.638954	0.217742
-0.330669		0.354864		-0.113515		0.351874						-0.638943		0.279037
-0.330312		0.355064		-0.113079		0.352073						-0.638353		0.279192
-0.32934		0.355263		-0.113029		0.352273						-0.638093		0.279346
-0.329331		0.355463		-0.113023		0.352472						-0.637754	0.219086
-0.329248		0.355662		-0.11289		0.352671						-0.637694		0.2795
-0.329178		0.355861		-0.112818		0.352871						-0.637624		0.279654
-0.328873		0.356061		-0.112706		0.35307						-0.637496		0.279809
-0.328398		0.35626		-0.112516		0.35327						-0.637194		0.279963
-0.328332		0.356459		-0.112176		0.353469						-0.636025		0.280117
-0.328315		0.356659		-0.112147		0.353668						-0.635571	0.22043
-0.327787		0.356858		-0.112078		0.353868						-0.635429		0.280271
-0.327508		0.357057		-0.111986		0.354067						-0.634945		0.280426
-0.327508		0.357257		-0.111896		0.354266						-0.634147		0.28058
-0.327473		0.357456		-0.111886		0.354466						-0.634049		0.280734
-0.327233		0.357656		-0.1118		0.354665						-0.63224		0.280888
-0.32653		0.357855		-0.111736		0.354864						-0.631912		0.281043
-0.326467		0.358054		-0.111534		0.355064						-0.631379		0.281197
-0.326002		0.358254		-0.111447		0.355263						-0.631107		0.281351
-0.325851		0.358453		-0.111419		0.355463						-0.630969		0.281505
-0.325601		0.358652		-0.11139		0.355662						-0.630092		0.28166
-0.325169		0.358852		-0.111363		0.355861						-0.630044	0.221774
-0.325025		0.359051		-0.111225		0.356061						-0.629994		0.281814
-0.324879	0.308186			-0.110867		0.35626						-0.629969		0.281968
-0.324764		0.35925		-0.110766	0.35626							-0.629681		0.282122
-0.324506		0.35945		-0.110726		0.356459						-0.629036		0.282277
-0.323899		0.359649		-0.110572		0.356659						-0.62899		0.282431
-0.323792		0.359848		-0.110571		0.356858						-0.628819		0.282585
-0.323667		0.360048		-0.110397	0.356858							-0.628617	0.223118
[truncated: 5,227 more rows]

## Sheet: ED Fig. 6f
	HetKO (+/-) fold change	HM (HM/-) fold change
Adipor2	-0.0441337	-0.462254
Ahr	-0.932313	-1.03056
Amotl1	-0.130044	-1.14037
Ankrd13b	-0.334696	-0.756925
Arhgap11a	-0.221591	-0.548846
Arhgap19	-0.303711	-0.639952
Arhgap44	-0.396585	-0.725463
Arrdc4	-0.0321223	-1.18711
Atf2	0.156256	-0.788848
Atf7ip	-0.549963	-0.742993
Bcl2l13	-0.0002791	-0.367418
Blcap	-0.133596	-0.434142
Bnip3l	-0.0824562	-0.7008
Brwd3	-0.228881	-0.395386
Cacna1g	-0.464811	-0.81828
Camk2g	-0.146312	-0.834912
Cant1	0.00267763	-0.382259
Ccng2	0.0453325	-1.26202
Cd81	-0.114604	-0.559866
Cdk16	-0.10115	-0.394932
Cdk5r1	-0.484513	-0.745629
Cdk6	-0.346722	-0.834457
Cdon	-0.36396	-0.775699
Cds2	-0.187058	-0.476405
Cep55	-0.230338	-0.838474
Chd6	-0.178271	-0.428449
Clcn5	-0.036402	-0.956515
Cmtm4	-0.266158	-0.458191
Cpeb1	-0.318201	-1.2245
Csnk1e	-0.344978	-0.364038
Csrnp3	-0.553922	-0.921238
Cyth1	-0.319409	-1.32514
Dazap2	-0.173478	-0.682489
Dcaf8	-0.192922	-0.543072
Dgcr2	0.0299734	-0.39691
Dicer1	-0.12289	-0.376967
Dvl2	-0.091875	-0.336254
Ei24	-0.107876	-1.07734
Eif4b	-0.256981	-0.511862
Epha7	-0.067247	-1.38528
Fam126a	-0.209553	-0.668805
Fam171a2	-0.0025393	-0.784001
Fbxo48	0.189197	-0.424148
Fcho2	-0.213481	-1.05884
Foxj2	-0.550052	-0.837158
Foxo3	0.0213275	-0.54302
Frmd4b	-0.52934	-0.810495
Fzd5	-0.0760562	-0.634982
G2e3	-0.0232069	-0.348676
Gid4	-0.324133	-0.832748
Gnptg	-0.153371	-0.751993
Golga2	-0.126508	-0.605482
Golga5	-0.153149	-0.409424
Gucd1	-0.0104981	-0.6514
Hs6st1	-0.340734	-0.657579
Ift80	-0.0102845	-0.630048
Insig1	-0.277073	-0.640948
Jmy	0.0972654	-0.529773
Kbtbd2	-0.300264	-0.359059
Kctd9	-0.210722	-0.851424
Kntc1	-0.0765094	-0.766102
Lima1	-0.791775	-0.592773
Lnpep	-0.157201	-0.365978
Mapk8	-0.229182	-0.356669
Mapkbp1	-0.569354	-1.59125
Mecp2	-0.109253	-0.683105
Mgat5	-0.551198	-0.651437
Mgrn1	-0.0457585	-0.55646
Mms22l	-0.319173	-0.633379
Mysm1	-0.357859	-0.423355
Nampt	0.00479109	-0.815766
Nck2	-0.146414	-0.375316
Nek9	0.0101742	-0.841896
Nsmf	-0.12145	-0.903304
Nudt9	0.46152	-0.349312
Oxa1l	-0.0146684	-0.485094
Oxsr1	-0.0776088	-0.554218
Parp6	-0.0126436	-0.678534
Pdcd4	-0.469095	-0.941323
Per1	-0.0718247	-0.576209
Pex19	-0.193162	-0.357631
Pgk1	-0.135998	-0.809701
Phactr2	0.100785	-0.71367
Phka2	-0.360856	-0.649574
Pik3cd	-0.333455	-0.469247
Pkm	-0.0359051	-0.36792
Plag1	-0.26746	-0.633502
Plekhm3	-0.502898	-0.857907
Plxnb2	-0.161197	-1.09272
Pnrc1	-0.151787	-0.595244
Prc1	-0.296991	-0.701842
Prr13	-0.34096	-0.70617
Prrg3	-0.110734	-1.19457
Ptpn21	-0.449489	-0.544373
Pxk	-0.420713	-0.394672
Rab22a	-0.318247	-0.35154
Rab5b	-0.17879	-0.670806
Ralgps2	-0.204176	-0.338431
Rbm41	-0.18903	-0.419784
Rcan3	-0.343769	-0.980302
Rlim	-0.536077	-0.367303
Rmnd5a	-0.102037	-0.451099
Rnf128	-0.0249172	-0.863788
Rora	0.126887	-0.65954
Scai	-0.116237	-0.660647
Sec22c	0.0249557	-0.445766
Senp7	-0.073165	-0.70038
Serinc3	-0.33167	-0.684591
Sgsm2	-0.104019	-0.830933
Shisa2	-0.164745	-0.776244
Ska2	-0.302563	-0.466314
Slc2a1	-0.0706629	-0.857388
Slc31a1	-0.0903406	-0.807953
Slc6a15	-0.500535	-0.615054
Slc9a6	-0.107108	-0.691878
Snrk	-0.196055	-0.467021
Socs3	0.542947	-0.959979
Ssh1	-0.33501	-0.360505
Tbl1xr1	-0.131452	-0.536716
Tcerg1l	-0.979418	-1.0962
Thra	-0.0552267	-0.607113
Tmed2	-0.0199848	-0.432457
Tmem123	-0.0884815	-0.47787
Tmem164	0.109218	-0.369065
Tmem245	-0.157187	-0.448809
Tmem64	-0.0849532	-0.431459
Tmem65	-0.256304	-0.391021
Tmem87b	-0.0936868	-1.03753
Tmx4	-0.225198	-1.05557
Tnks	-0.320529	-0.51023
Tollip	-0.0939692	-0.625335
Tom1l2	-0.319977	-0.835944
Tpbg	0.22782	-0.515298
Trappc8	-0.119271	-0.338543
Tsc1	-0.165111	-1.02242
Ttbk2	-0.165181	-0.416274
Tub	-0.424267	-0.509325
Tyro3	-0.281051	-0.569354
Ube2b	-0.294035	-0.47744
Ube2g1	-0.0328398	-0.423752
Uhmk1	-0.190157	-0.36527
Usp46	-0.0223777	-0.853336
Uxs1	0.0932449	-0.357015
Vim	-0.138235	-0.568713
Vps13b	0.0430744	-0.500154
Wwtr1	-0.0524382	-0.705748
Zbtb18	0.0596284	-0.861896
Zbtb41	-0.138928	-0.369724
Zdhhc20	-0.330395	-1.03021
Zdhhc21	-0.33918	-0.735854
Zdhhc7	-0.058736	-0.59135
Zmat4	-0.886702	-0.837126
